# Supplementary material for: Data on evolutionary hybrid neural network approach to predict shield tunneling-induced ground settlements
Source: Data Brief. 2020 Oct 21;33:106432. doi: 10.1016/j.dib.2020.106432 (PMC7649604; doi:10.1016/j.dib.2020.106432)
Supplement: Supplementary file 1 [file mmc1.xlsx]

## Sheet: Tunneling process
North Line			South Line
Date	Ring number		Date	Ring number
2013-12-10	1		2013-11-16	2
2013-12-11	4		2013-11-17	3
2013-12-12	7		2013-11-18	6
2013-12-13	7		2013-11-19	6
2013-12-14	7		2013-11-20	6
2013-12-15	8		2013-11-21	6
2013-12-16	10		2013-11-22	7
2013-12-17	13		2013-11-23	8
2013-12-18	17		2013-11-24	9
2013-12-19	21		2013-11-25	9
2013-12-20	26		2013-11-26	10
2013-12-21	30		2013-11-27	12
2013-12-22	30		2013-11-28	16
2013-12-23	30		2013-11-29	18
2013-12-24	33		2013-11-30	20
2013-12-25	36		2013-12-01	23
2013-12-26	39		2013-12-02	26
2013-12-27	39		2013-12-03	27
2013-12-28	42		2013-12-04	29
2013-12-29	45		2013-12-05	29
2013-12-30	49		2013-12-06	30
2013-12-31	52		2013-12-07	33
2014-01-01	52		2013-12-08	36
2014-01-02	55		2013-12-09	40
2014-01-03	59		2013-12-10	42
2014-01-04	64		2013-12-11	44
2014-01-05	68		2013-12-12	48
2014-01-06	73		2013-12-13	50
2014-01-07	78		2013-12-14	54
2014-01-08	82		2013-12-15	57
2014-01-09	85		2013-12-16	60
2014-01-10	85		2013-12-17	64
2014-01-11	85		2013-12-18	67
2014-01-12	85		2013-12-19	68
2014-01-13	85		2013-12-20	69
2014-01-14	85		2013-12-21	69
2014-01-15	85		2013-12-22	74
2014-01-16	90		2013-12-23	75
2014-01-17	95		2013-12-24	81
2014-01-18	100		2013-12-25	84
2014-01-19	104		2013-12-26	85
2014-01-20	110		2013-12-27	86
2014-01-21	113		2013-12-28	86
2014-01-22	118		2013-12-29	90
2014-01-23	119		2013-12-30	96
2014-01-24	119		2013-12-31	100
2014-01-25	119		2014-01-01	100
2014-01-26	119		2014-01-02	100
2014-01-27	119		2014-01-03	100
2014-01-28	119		2014-01-04	100
2014-01-29	119		2014-01-05	100
2014-01-30	119		2014-01-06	100
2014-01-31	119		2014-01-07	100
2014-02-01	119		2014-01-08	100
2014-02-02	119		2014-01-09	100
2014-02-03	119		2014-01-10	100
2014-02-04	119		2014-01-11	100
2014-02-05	119		2014-01-12	100
2014-02-06	119		2014-01-13	106
2014-02-07	119		2014-01-14	111
2014-02-08	119		2014-01-15	113
2014-02-09	119		2014-01-16	117
2014-02-10	119		2014-01-17	124
2014-02-11	119		2014-01-18	127
2014-02-12	119		2014-01-19	132
2014-02-13	119		2014-01-20	136
2014-02-14	119		2014-01-21	143
2014-02-15	119		2014-01-22	150
2014-02-16	121		2014-01-23	156
2014-02-17	126		2014-01-24	159
2014-02-18	130		2014-01-25	159
2014-02-19	136		2014-01-26	159
2014-02-20	141		2014-01-27	159
2014-02-21	149		2014-01-28	159
2014-02-22	154		2014-01-29	159
2014-02-23	158		2014-01-30	159
2014-02-24	158		2014-01-31	159
2014-02-25	172		2014-02-01	159
2014-02-26	177		2014-02-02	159
2014-02-27	180		2014-02-03	159
2014-02-28	184		2014-02-04	159
2014-03-01	189		2014-02-05	160
2014-03-02	198		2014-02-06	160
2014-03-03	202		2014-02-07	160
2014-03-04	208		2014-02-08	164
2014-03-05	209		2014-02-09	171
2014-03-06	209		2014-02-10	177
2014-03-07	209		2014-02-11	182
2014-03-08	215		2014-02-12	190
2014-03-09	223		2014-02-13	195
2014-03-10	229		2014-02-14	198
2014-03-11	234		2014-02-15	203
2014-03-12	234		2014-02-16	211
2014-03-13	234		2014-02-17	217
2014-03-14	234		2014-02-18	224
2014-03-15	234		2014-02-19	227
2014-03-16	234		2014-02-20	233
2014-03-17	234		2014-02-21	240
2014-03-18	234		2014-02-22	249
2014-03-19	234		2014-02-23	253
2014-03-20	234		2014-02-24	256
2014-03-21	236		2014-02-25	258
2014-03-22	240		2014-02-26	266
2014-03-23	242		2014-02-27	274
2014-03-24	246		2014-02-28	279
2014-03-25	252		2014-03-01	287
2014-03-26	261		2014-03-02	297
2014-03-27	268		2014-03-03	305
2014-03-28	272		2014-03-04	313
2014-03-29	282		2014-03-05	315
2014-03-30	285		2014-03-06	315
2014-03-31	290		2014-03-07	315
2014-04-01	300		2014-03-08	315
2014-04-02	301		2014-03-09	318
2014-04-03	310		2014-03-10	326
2014-04-04	322		2014-03-11	331
2014-04-05	326		2014-03-12	337
2014-04-06	330		2014-03-13	344
2014-04-07	334		2014-03-14	354
2014-04-08	342		2014-03-15	355
2014-04-09	349		2014-03-16	367
2014-04-10	359		2014-03-17	379
2014-04-11	365		2014-03-18	391
2014-04-12	368		2014-03-19	393
2014-04-13	380		2014-03-20	403
2014-04-14	389		2014-03-21	405
2014-04-15	389		2014-03-22	412
2014-04-16	394		2014-03-23	419
2014-04-17	404		2014-03-24	431
2014-04-18	409		2014-03-25	436
2014-04-19	409		2014-03-26	442
2014-04-20	410		2014-03-27	448
2014-04-21	411		2014-03-28	456
2014-04-22	414		2014-03-29	464
2014-04-23	422		2014-03-30	467
2014-04-24	425		2014-03-31	467
2014-04-25	428		2014-04-01	469
2014-04-26	439		2014-04-02	470
2014-04-27	442		2014-04-03	475
2014-04-28	453		2014-04-04	479
2014-04-29	462		2014-04-05	487
2014-04-30	465		2014-04-06	493
2014-05-01	471		2014-04-07	497
2014-05-02	477		2014-04-08	507
2014-05-03	486		2014-04-09	512
2014-05-04	486		2014-04-10	519
2014-05-05	487		2014-04-11	525
2014-05-06	487		2014-04-12	529
2014-05-07	492		2014-04-13	535
2014-05-08	502		2014-04-14	542
2014-05-09	514		2014-04-15	544
2014-05-10	519		2014-04-16	549
2014-05-11	521		2014-04-17	559
2014-05-12	529		2014-04-18	561
2014-05-13	537		2014-04-19	568
2014-05-14	547		2014-04-20	571
2014-05-15	554		2014-04-21	579
2014-05-16	562		2014-04-22	586
2014-05-17	564		2014-04-23	592
2014-05-18	564		2014-04-24	598
2014-05-19	564		2014-04-25	604
2014-05-20	564		2014-04-26	610
2014-05-21	566		2014-04-27	610
2014-05-22	571		2014-04-28	614
2014-05-23	577		2014-04-29	619
2014-05-24	586		2014-04-30	622
2014-05-25	588		2014-05-01	625
2014-05-26	592		2014-05-02	626
2014-05-27	598		2014-05-03	627
2014-05-28	601		2014-05-04	627
2014-05-29	607		2014-05-05	627
2014-05-30	612		2014-05-06	627
2014-05-31	615		2014-05-07	627
2014-06-01	618		2014-05-08	627
2014-06-02	621		2014-05-09	627
2014-06-03	624		2014-05-10	627
2014-06-04	627		2014-05-11	627
2014-06-05	629		2014-05-12	627
2014-06-06	631		2014-05-13	627
2014-06-07	635		2014-05-14	627
2014-06-08	640		2014-05-15	627
2014-06-09	642		2014-05-16	627
2014-06-10	646		2014-05-17	627
2014-06-11	648		2014-05-18	627
2014-06-12	650		2014-05-19	627
2014-06-13	652		2014-05-20	627
2014-06-14	657		2014-05-21	627
2014-06-15	659		2014-05-22	627
2014-06-16	663		2014-05-23	627
2014-06-17	672		2014-05-24	627
2014-06-18	678		2014-05-25	627
2014-06-19	685		2014-05-26	627
2014-06-20	690		2014-05-27	627
2014-06-21	698		2014-05-28	627
2014-06-22	704		2014-05-29	627
2014-06-23	717		2014-05-30	627
2014-06-24	724		2014-05-31	627
2014-06-25	731		2014-06-01	627
2014-06-26	736		2014-06-02	627
2014-06-27	745		2014-06-03	627
2014-06-28	753		2014-06-04	627
2014-06-29	762		2014-06-05	627
2014-06-30	774		2014-06-06	627
2014-07-01	780		2014-06-07	627
2014-07-02	780		2014-06-08	627
2014-07-03	780		2014-06-09	627
2014-07-04	780		2014-06-10	627
2014-07-05	780		2014-06-11	627
2014-07-06	780		2014-06-12	627
2014-07-07	780		2014-06-13	627
2014-07-08	780		2014-06-14	627
2014-07-09	780		2014-06-15	627
2014-07-10	780		2014-06-16	627
2014-07-11	780		2014-06-17	627
2014-07-12	780		2014-06-18	627
2014-07-13	780		2014-06-19	627
2014-07-14	780		2014-06-20	627
2014-07-15	780		2014-06-21	627
2014-07-16	780		2014-06-22	627
2014-07-17	780		2014-06-23	627
2014-07-18	780		2014-06-24	627
2014-07-19	780		2014-06-25	627
2014-07-20	780		2014-06-26	628
2014-07-21	780		2014-06-27	629
2014-07-22	780		2014-06-28	629
2014-07-23	780		2014-06-29	629
2014-07-24	780		2014-06-30	629
2014-07-25	780		2014-07-01	629
2014-07-26	780		2014-07-02	629
2014-07-27	780		2014-07-03	629
2014-07-28	780		2014-07-04	629
2014-07-29	780		2014-07-05	630
2014-07-30	780		2014-07-06	630
2014-07-31	780		2014-07-07	630
2014-08-01	780		2014-07-08	630
2014-08-02	780		2014-07-09	630
2014-08-03	780		2014-07-10	630
2014-08-04	780		2014-07-11	630
2014-08-05	780		2014-07-12	630
2014-08-06	780		2014-07-13	630
2014-08-07	780		2014-07-14	630
2014-08-08	780		2014-07-15	630
2014-08-09	780		2014-07-16	630
2014-08-10	780		2014-07-17	630
2014-08-11	780		2014-07-18	630
2014-08-12	780		2014-07-19	630
2014-08-13	780		2014-07-20	630
2014-08-14	780		2014-07-21	630
2014-08-15	780		2014-07-22	630
2014-08-16	780		2014-07-23	630
2014-08-17	780		2014-07-24	630
2014-08-18	780		2014-07-25	630
2014-08-19	780		2014-07-26	630
2014-08-20	780		2014-07-27	630
2014-08-21	780		2014-07-28	630
2014-08-22	780		2014-07-29	630
2014-08-23	780		2014-07-30	630
2014-08-24	780		2014-07-31	630
2014-08-25	780		2014-08-01	630
2014-08-26	780		2014-08-02	630
2014-08-27	780		2014-08-03	630
2014-08-28	780		2014-08-04	630
2014-08-29	780		2014-08-05	630
2014-08-30	780		2014-08-06	630
2014-08-31	780		2014-08-07	630
2014-09-01	780		2014-08-08	630
2014-09-02	780		2014-08-09	630
2014-09-03	780		2014-08-10	630
2014-09-04	780		2014-08-11	630
2014-09-05	780		2014-08-12	630
2014-09-06	780		2014-08-13	630
2014-09-07	780		2014-08-14	630
2014-09-08	780		2014-08-15	630
2014-09-09	780		2014-08-16	630
2014-09-10	780		2014-08-17	630
2014-09-11	780		2014-08-18	630
2014-09-12	780		2014-08-19	630
2014-09-13	780		2014-08-20	630
2014-09-14	780		2014-08-21	630
2014-09-15	780		2014-08-22	630
2014-09-16	780		2014-08-23	630
2014-09-17	780		2014-08-24	630
2014-09-18	780		2014-08-25	630
2014-09-19	781		2014-08-26	630
2014-09-20	782		2014-08-27	630
2014-09-21	787		2014-08-28	630
2014-09-22	793		2014-08-29	630
2014-09-23	796		2014-08-30	630
2014-09-24	799		2014-08-31	630
2014-09-25	799		2014-09-01	630
2014-09-26	799		2014-09-02	630
2014-09-27	799		2014-09-03	630
2014-09-28	799		2014-09-04	630
2014-09-29	799		2014-09-05	630
2014-09-30	799		2014-09-06	630
2014-10-01	799		2014-09-07	630
2014-10-02	799		2014-09-08	630
2014-10-03	799		2014-09-09	630
2014-10-04	799		2014-09-10	630
2014-10-05	799		2014-09-11	630
2014-10-06	799		2014-09-12	630
2014-10-07	799		2014-09-13	630
2014-10-08	799		2014-09-14	630
			2014-09-15	631
			2014-09-16	632
			2014-09-17	633
			2014-09-18	635
			2014-09-19	635
			2014-09-20	635
			2014-09-21	635
			2014-09-22	635
			2014-09-23	635
			2014-09-24	635
			2014-09-25	637
			2014-09-26	639
			2014-09-27	642
			2014-09-28	643
			2014-09-29	650
			2014-09-30	652
			2014-10-01	655
			2014-10-02	661
			2014-10-03	665
			2014-10-04	672
			2014-10-05	672
			2014-10-06	675
			2014-10-07	679
			2014-10-08	686
			2014-10-09	694
			2014-10-10	701
			2014-10-11	701
			2014-10-12	708
			2014-10-13	717
			2014-10-14	726
			2014-10-15	732
			2014-10-16	739
			2014-10-17	747
			2014-10-18	754
			2014-10-19	762
			2014-10-20	771
			2014-10-21	778
			2014-10-22	788
			2014-10-23	794
			2014-10-24	794
			2014-10-25	794
			2014-10-26	794
			2014-10-27	794
			2014-10-28	794
			2014-10-29	794
			2014-10-30	794
			2014-10-31	794
			2014-11-01	794
			2014-11-02	794
			2014-11-03	794
			2014-11-04	794
			2014-11-05	794
			2014-11-06	794
			2014-11-07	794
			2014-11-08	794
			2014-11-09	794
			2014-11-10	794
			2014-11-11	794
			2014-11-12	794
			2014-11-13	794
			2014-11-14	794
			2014-11-15	794
			2014-11-16	794
			2014-11-17	794
			2014-11-18	794
			2014-11-19	796
			2014-11-20	797
			2014-11-21	797
			2014-11-22	797
			2014-11-23	797
			2014-11-24	797
			2014-11-25	797
			2014-11-26	799

## Sheet: North-Shield
Ring number	T (KN)	CT (MN*m)	v (mm/min)	GP (kPa)	GV (m3)	FP (kPa)	TD before shield driving (mm)				TD after shield driving (mm)				TV (mm)
							Horizontal (front)	Horizontal (back)	Vertical (front)	Vertical (back)	Horizontal (front)	Horizontal (back)	Vertical (front)	Vertical (back)	Left	Right	Top	Bottom
1	5326	1.2	14	--	0	203.333	-42	-52	-15	-17	-39	-57	-16	-22
2	9100	2.2	15	--	0	126.667	-39	-50	-17	-23	-33	-46	-17	-27
3	5077	3.1	14	--			-32	-45	-13	-33	-21	-44	-12	-33
4	5230	3.5	14	--		130	-25	-42	-14	-33	-16	-37	0	-32
5	5276	2	24	--		93.3333	-14	-37	-4	-34	-8	-25	-4	-30
6	5620	2.1	14	--		136.667	-8	-24	-2	-29	2	-18	2	-26
7	5230	1.7	15	--	0	173.333	-2	-17	5	-24	1	-11	6	-25	65	100	90	70
8	7200	2.3	23	200	7	123.333	9	-5	-1	-20	11	-4	-1	-19	70	100	90	75
9	5359	1.5	13	250	7	123.333	5	-7	2	-17	9	1	1	-15
10	6029	1.7	14	200	7	116.667	9	3	-5	-14	7	6	-6	-14
11	7100	2.3	20	200	7	146.667	8	10	-6	-19	6	8	-4	-17
12	7100	7.3	21	200	7	140	12	12	-5	-18	12	14	-8	-18
13	7250	1.5	19	200	7	163.333	11	-15	-13	-19	-13	13	-13	-20	70	80	72	81
14	8011	3.4	45	120	2.5	176.667	16	14	-14	-20	11	13	-13	-23	80	80	90	67
15	9929	3.3	33	200	2.5	200	9	13	-14	-23	10	9	-14	-23	73	80	85	80
16	7021	2.3	29	200	7	143.333	8	18	-13	-23	1	13	-1	-21	75	80	78	75
17	7856	1.8	18	200	6	163.333	12	13	-17	-27	12	13	-21	-29	75	78	79	74
18	9000	2.6	35	150	5	246.667	12	14	-21	-29	6	13	-22	-32	70	70	65	67
19	9220	2.8	33	150	7	180	6	13	-22	-32	9	21	-20	-34	88	75	90	80
20	8259	2	18	200	7	156.667	8	10	-17	-34	13	10	-20	-34	75	75	77	73
21	8021	1.6	15	200	7	163.333	13	11	-19	-34	8	10	-24	-32	78	75	77	78
22	9500	2.4	38.1	240	7	273.333	11	10	-24	-33	5	8	-29	-27	95	70	75	70
23	9500	2.5	37	240	7	266.667	5	8	-29	-27	7	10	-29	-37	85	70	75	70
24	11000	2.2	22.6	300	7	253.333	5	7	-31	-36	8	6	-35	-30	78	68	74	66
25	6310	1.5	27.5	200	6	186.667	10	20	-26	-42	11	8	-21	-43	83	72	75	73
26	6977	2.7	31.4	200	6	206.667	9	10	-19	-44	13	13	-21	-41	78	72	75	75
27	8500	2.2	29.1	260	6	196.667			-20	-40	10	16	-18	-39	90	70	60	85
28	9452	2	29.6	270	6	183.333	11	16	-14	-40	10	16	-21	-38	80	70	69	81
29	8162	2.3	44	290	6	196.667	6	16	-20	-38	11	13	-22	-38	79	71	78	73
30	7752	1.3	46.9	290	6	170	10	14	-21	-38	11	13	-17	-37	77	73	78	72
31	12000	3.2	24.4	250	7	206.667	4	7	-21	-38	5	3	-18	-35	80	70	70	80
32	8925	2.1	21	230	6.5	183.333	9	7	-22	-38	9	8	-23	-36	73	77	78	72
33	7518	2.2	10	250	6.5	210	9	6	-23	-37	9	7	-25	-38	70	75	65	85
34	10235	2.1	21	240	6.5	170	8	9	-22	-33	10	11	-22	-39	78	72	77	73
35	13257	2.9	16.4	250	6.5	176.667	10	11	-22	-39	9	9	-22	-42	78	72	74	76
36	8624	1.7	32.7	190	6	196.667	11	10	-22	-40	9	13	-17	-43	80	75	60	83
37	11500	3	25	250	7	166.667	9	13	-17	-43	10	10	-18	-39	80	70	65	80
38	9500	2.3	33.2	240	7	180	10	10	-18	-39	11	12	-35	-21	78	72	77	73
39	8995	2.2	34.2	240	6.5	216.667	8	10	-19	-36	7	10	-19	-34	78	72	79	72
40	6500	0.7	14.5	150	7	120	19	18	-16	-31	14	17	-5	-35	81	70	77	74
41	7800	1.5	35	250	6.5	173.333	15	20	-4	-35	22	20	0	-72	78	71	79	78
42	6400	1	35	250	6.5	156.667	11	21	0	-20	18	19	-4	-9	78	73	77	73
43	9500	1.5	35	250	9	156.667	13	16	-15	-21	13	14	-21	-24	90	60	65	85
44	8325	1.7	35	300	6.5	116.667					13	14	-21	-24	79	72	77	73
45	6843	1.2	30	250	6.5	123.333	14	14	-21	-23	24	18	-21	-28	78	72	80	70
46	6528	1.2	30	280	6.5	133.333	21	17	-22	-30	17	19	-21	-35	85	60	65	85
47	7214	1.9	32	300	7	136.667	17	20	-21	-35	14	11	-20	-40	68	69	70	70
48	8792	1.9	30	240	6.5	116.667	13	11	-19	-40	9	12	-20	-38	80	70	76	73
49	9276	1.8	31	270	6.5	160	12	10	-16	-41	12	12	-19	-38	80	70	80	69
50	9300	2.3	27.3	200	7	153.333	12	12	-18	-38	14	14	-21	-37	75	70	90	70
51	9700	3.2	32	300	5.8	146.667	12	14	-19	-37	15	9	-36	-25	75	65	67	73
52	8946	2.2	22	240	6.5	163.333	14	15	-20	-38	13	23	-25	-37	83	67	78	72
53	9800	2.7	30	300	7	156.667	15	15	-24	-39	11	15	-27	-39	86	70	75	85
54	9800	2.5	29	400	7	156.667	10	16	-25	-40	11	17	-31	-39	80	70	75	85
55	9600	2.4	28.7	400	7	156.667	11	17	-31	-39	9	13	-30	-42	80	70	80	75
56	9293	2.3	32	190	6.5	180	3	16	-25	-45	9	11	-29	-44	84	66	79	71
57	9061	2.3	30	240	6.5	176.667	8	11	-29	-44	9	10	-29	-46	81	69	78	72
58	10100	2.7	32	400	7	143.333	9	10	-29	-46	8	13	-26	-48	80	60	75	80
59	9300	2.4	28	400	7	133.333	8	13	-26	-48	2	14	-22	-48	80	60	75	80
60	9982	2.5	32	140	6	200	5	11	-22	-46	6	12	-23	-44	78	72	76	74
61	9787	2.3	31	240	6	200	6	11	-21	-44	4	9	-22	-43	75	80	80	75
62	9978	2.1	32	250	6	196.667	7	9	-16	-45	10	9	-20	-41	75	80	80	75
63	9900	2.2	30	400	6	140	10	9	-20	-41	7	10	-20	-39	80	60	80	70
64	9800	3.2	37	400	7	110	7	11	-20	-39	1	10	-21	-37	75	65	65	75
65	8665	2.5	32	250	6.5	203.333	1	10	-21	-37	7	10	-22	-35	72	68	75	70
66	9043	1.2	33	400	6.5	186.667	7	10	-22	-35	7	10	-23	-38	78	72	70	80
67	8685	1.08	35	270	7	156.667	8	10	-16	-38	7	11	-19	-38	85	55	70	72
68	7800	1.05	28	300	7	220	7	11	-19	-38	14	11	-20	-35	80	70	70	70
69	6579	1.8	27	210	6.5	203.333	14	13	-14	-40	16	16	-14	-34	77	73	78	72
70	9533	2.1	33	220	6.5	170	17	17	-14	-34	17	24	-12	-32	79	71	78	70
71	6955	3.6	32.6	210	6.5	156.667	16	22	-12	-32	13	21	-12	-30	79	71	78	72
72	9700	1.8	32	400	7	136.667	18	23	-11	-30	15	25	-14	-26	70	68	75	70
73	9000	2.1	30	400	7	146.667	15	24	-12	-16	13	23	-16	-25	80	70	80	70
74	9983	1.1	39	230	6.5	183.333	13	22	-16	-25	7	16	-21	-27	74	76	80	70
75	9980	2.6	29	230	6.5	100	6	15	-14	-28	9	10	-20	-26	76	75	79	71
76	8560	1	35	250	6.5	186.667	9	10	-20	-26	18	22	-23	-29	70	75	75	70
77	8800	1.8	32	400	7	180	16	22	-25	-31	21	21	-29	-31	70	70	75	68
78	9900	2.7	30	400	6	166.667	21	21	-29	-31	11	21	-31	-29	75	65	80	70
79	10118	3.5	46	270	6.5	143.333	8	19	-31	-29	21	20	-31	-34	76	74	80	71
80	11028	2.5	25	230	6.5	250	19	20	-29	-35	28	22	-33	-38	73	76	80	71
81	9500	1.8	28	400	6	143.333	25	23	-32	-40	28	26	-35	-41	70	75	75	70
82	9800	2.3	30	400	6	146.667	28	26	-35	-41	26	29	-37	-45	76	74	80	71
83	9857	1.8	30	240	6.5	226.667	16	20	36	47	26	30	-39	-57	77	74	80	69
84	8900	1.5	38	250	7	253.333	23	30	-42	-58	21	30	-43	-60	70	75	70	70
85	9700	2.3	28	400	6	243.333	21	30	-43	-60	18	30	-42	-61	75	70	75	70
86	9600	2.3	30	400	7	146.667	21	26	-45	-60	21	25	-44	-59	75	70	75	70
87	9800	2.5	30.5	400	6.5	143.333	21	25	-44	-59	20	25	-45	-60	75	70	75	70
88	9996	2.6	39	230	6.5	143.333	21	25	-43	-61	19	24	-47	-62	79	71	80	70
89	9672	1.1	36.6	220	6.5	210	19	25	-45	-63	18	24	-45	-66	80	71	80	69
90	9798	1.3	44	190	6.5	226.667	22	25	-45	-66	24	24	-44	-65	77	73	78	72
91	9500	2.3	35	400	7	256.667	20	23	-45	-66	20	26	-46	-67	75	68	75	70
92	8970	1	36	190	6.5	233.333	14	24	-43	-70	12	23	-45	-69	78	72	79	71
93	7895	1	40	240	6.5	246.667	12	22	-46	-69	11	21	-61	-68	76	75	74	77
94	8187	1	39	240	6.5	253.333	11	20	-40	-74	10	17	-45	-75	81	69	70	80
95	8525	1.1	42	240	6.5	250	10	17	-43	-78	13	15	-39	-79	70	80	75	70
96	8762	1.8	42	300	6	200	13	15	-39	-79	15	16	-37	-79	75	70	70	75
97	9800	1.8	37	280	6	196.667	22	19	-19	-70	21	18	-17	-68	75	70	70	75
98	9459	1.3	43	240	6.5	253.333	20	18	-14	-69	22	21	-6	-58	75	74	70	80
99	8596	1.2	44	210	6.5	196.667	22	22	-5	-60	19	22	-2	-48	78	72	67	82
100	9519	1	36	190	6.5	256.667	21	22	0	-47	18	25	0	-37	65	70	70	70
101	8500	1.2	40	230	7	200	18	25	0	-37	23	26	-4	-28	70	70	75	70
102	10020	1.1	32	210	6.5	173.333	23	27	-1	-29	27	27	-7	-25	78	71	75	74
103	7811	1.2	32	240	6.5	180	26	28	-5	-27	28	29	-9	-25	80	69	75	73
104	9466	1.3	40	190	6.5	203.333	32	29	-10	26	38	31	-8	-26	78	73	76	73
105	9100	1.5	40	250	6	143.333	30	33	-8	-27	32	37	-12	-23	75	65	75	70
106	8900	1.5	32	250	7	180	31	36	-12	-22	25	38	-10	-30	70	75	70	75
107	10107	1.3	35	240	6.5	223.333	25	40	-7	-28	22	38	-12	-29	75	70	75	77
108	8992	1.3	43	210	6.5	133.333	20	38	-14	-29	13	36	-15	-29	75	74	74	77
109	7829	1.3	40	210	6.5	190	10	36	-11	-31	9	30	-15	-30	74	73	73	76
110	8751	1.2	38	230	7	136.667	10	30	-16	-30	5	24	-22	-32	70	75	75	70
111	9870	1.3	39	210	6	153.333	8	27	-18	-38	11	25	-17	-38	64	80	79	69
112	8697	1.2	40	300	6	186.667	7	25	-17	-38	6	23	-22	-37	68	81	78	72
113	8600	1.2	40	210	6	190	6	23	-17	-40	-11	12	-27	-38	70	70	75	70
114	8700	1.3	50	280	6.5	120	-11	11	-26	-39	30	44	-25	-34	75	70	75	70
115	7920	1.9	49	300	7	156.667	27	40	-27	-37	25	38	-25	-39	75	63	70	70
116	7980	1.1	38	300	6.5	136.667	13	38	-30	-42	15	37	-32	-44	77	74	80	72
117	7988	1.5	35	250	6.5	140	15	37	-38	-44	20	31	-35	-46	81	69	74	77
118	8980	1.7	32	250	6.5	160	22	29	-37	-47	22	28	-35	-46	70	75	75	79
119	9200	1.13	39	300	6.5	166.667	-38	-52	-10	-31	-29	-50	7	31	65	75	70	72
120	10100	1.5	25	400	7	130	31	20	-38	-58	10	23	-40	-56	75	65	75	70
121	11800	2.5	32	250	6.5	140	11	23	-39	-57	10	20	-38	-57	74	76	77	78
122	9870	1.4	32	300	6.5	160	6	16	-37	-58	5	15	-35	-58	76	74	77	73
123	10151	1.8	33	350	6.5	160	4	15	-37	-58	3	18	-35	-57	77	78	78	73
124	10258	1.4	33	280	6.5	180	7	10	-38	-57	8	10	-39	-58	70	70	75	70
125	10200	2.5	28	400	6	206.667	7	10	-39	-57	8	10	-36	-58	75	65	70	70
126	9700	2.3	28	400	6	173.333	8	10	-36	-58	0	11	-35	-58	70	70	75	70
127	10258	2.3	27	250	6.5	150	9	11	-29	-55	6	11	-31	-54	77	73	75	75
128	10258	2	25	300	6.5	163.333	9	11	-30	-53	12	11	-30	-52	75	70	75	70
129	9700	2.1	38	400	6	153.333	12	11	-30	-52	-2	13	-33	-49	75	70	75	70
130	8700	1.6	38	400	6	146.667	-3	13	-33	-50	-7	11	-28	-49	75	70	70	70
131	8959	1.8	27	250	6.5	156.667	4	10	-25	-47	-3	-8	-29	-48	70	80	71	77
132	8989	1.3	30	250	6.5	166.667	-6	5	-29	-46	-3	7	-30	-47	77	74	73	77
133	8761	1.4	33	250	6.5	160	-10	3	-31	-45	-13	0	-32	-45	70	80	77	73
134	8600	1.3	39	400	6	146.667	-13	0	-32	-45	-19	-2	-29	-48	70	70	75	70
135	7300	1.6	42	400	6	123.333	-19	-2	-29	-48	-23	-17	-22	-48	70	75	65	75
136	8300	1.7	38	400	6	146.667	-23	-17	-22	-48	-22	-16	-22	-49	75	70	60	80
137	9530	1.3	35	250	6.5	170	-26	-14	-24	-50	-26	-19	-27	-48	70	80	75	75
138	8959	1	35	250	6.5	136.667	-25	-20	-29	-45	-25	-22	-26	-47	77	74	75	76
139	8999	1.5	40	300	6.5	160	-26	-22	-26	-48	-19	-24	-30	-45	70	80	77	73
140	9988	1.4	35	250	6.5	166.667	-22	-24	-30	-40	-17	-22	-38	-45	70	80	65	85
141	9300	1.5	20	400	6	130	-15	-22	-32	-45	-7	-24	-32	-52	78	65	60	80
142	8990	1.2	31	250	6.5	160	-5	-22	-28	-50	3	-22	-29	-58	70	80	65	83
143	9800	1.2	34	250	6.5	166.667	2	-23	-29	-58	11	-17	-25	-58	70	80	74	84
144	9554	1.2	40	250	6.5	163.333	11	-15	-27	-61	19	-8	-23	-62	70	80	65	86
145	8900	1.2	33	250	6.5	150	21	-1	-23	-62	21	2	-19	-61	75	73	65	85
146	8300	1.4	42	400	6	150	19	5	-17	-62	15	1	-13	-58	70	70	75	70
147	8200	1.7	42	400	6	143.333	17	13	-7	-59	15	10	-4	-56	75	65	65	75
148	8200	1.3	38	400	6	150	16	19	-1	-48	14	19	0	-47	75	70	75	70
149	7900	1.7	42	400	6	156.667	9	19	4	-42	12	19	6	-38	75	75	60	85
150	9999	1.2	41	250	6.5	143.333	9	19	4	-42	2	16	7	-31	75	75	60	85
151	9999	1	35	250	6.5	143.333	2	14	8	-29	-3	12	10	-28	75	75	61	84
152	8700	1.5	30	400	6	143.333	-3	12	9	-28	-3	7	8	-12	75	70	75	70
153	8200	1.7	32	400	6	143.333	-3	7	8	-22	-6	0	6	-20	70	70	70	70
154	8200	1.5	32	400	6	146.667	-6	1	6	-22	-9	-4	7	-18	75	70	75	70
155	8888	1.4	25	250	6.5	156.667	-8	-4	4	-8	-7	-2	4	-17	75	75	60	85
156	7899	1.3	37	250	6.5	140	-5	-2	7	-13	-7	-4	3	-13	75	70	70	70
157	8600	1.5	28	400	6	146.667	-7	-3	3	-13	-7	-4	-2	-15	75	70	70	70
158	8600	1.8	32	400	6	146.667	-7	-4	-2	-15	-10	-5	-1	-20	75	70	60	78
159	8888	1.4	35	250	6.5	150	-8	-5	-2	-19	-9	-6	-5	-20	77	73	75	75
160	10151	1.4	33	250	6.5	146.667	-9	-6	-5	-20	-7	-8	-2	-23	70	75	74	77
161	9800	1.2	34	250	6.5	150	-7	-8	-2	-23	-6	-7	-3	-27	70	80	67	80
162	8980	1.4	37	250	6.5	153.333	-5	-7	-3	-26	-2	-7	-4	-30	70	80	70	80
163	9640	1.2	40	400	6	140	-3	-6	-2	-29	2	-6	4	-30	75	70	65	75
164	9200	1.7	38	400	6	143.333	-2	-6	4	-31	1	-5	8	-29	70	70	70	70
165	8600	1.7	38	400	6	143.333	1	-5	8	-29	0	-2	11	-26	70	70	70	70
166	9200	1.7	40	400	6	143.333	0	-2	11	-26	-2	-4	13	-22	75	70	65	78
167	8980	1.2	33	250	6.5	140	-3	-1	14	-18	-5	-3	12	-15	70	80	65	85
168	8980	1.2	35	260	6.5	140	-5	-3	15	-16	-7	-4	14	-12	75	75	65	85
169	8888	1.3	38	250	6.5	140	-8	-7	9	-6	-11	-8	11	-6	70	80	67	83
170	8800	1.3	31	250	6.5	150	-10	-3	12	-11	-11	-6	-7	11	75	70	65	78
171	8650	1.8	32	300	6	143.333	-1	-6	-7	11	-6	-9	5	-7	75	70	60	75
172	9600	1.3	40	400	6	146.667	-4	-9	5	-8	-10	-7	0	-9	75	75	60	85
173	8980	1.4	30	250	6.5	140	-4	-11	-1	-13	-6	-11	-1	-15	75	75	55	85
174	8458	1.4	34	250	6.5	180	-4	-8	-2	-14	-6	-11	-1	-19	75	75	60	85
175	8670	1.5	39	400	6	143.333	-6	-11	-1	-19	-3	-9	0	-13	75	65	65	75
176	9270	1.5	39	400	6	146.667	-3	-9	0	-13	-4	-7	1	-15	75	70	75	68
177	8650	1.5	38	400	6	146.667	-5	-6	2	-15	-2	-3	-2	-17	75	70	65	75
178	8540	1.3	43	250	6.5	150	-2	-3	-1	-18	-10	-1	-6	-20	70	78	67	85
179	6859	1.4	33	250	6.5	140	-4	-1	-7	-19	-5	0	-7	-24	75	75	60	85
180	7890	0.9	40	250	6	130	-4	4	-6	-25	-4	1	-7	-28	73	76	60	85
181	8231	0.9	40	250	6	160	-1	3	-5	-27	1	3	-2	-31	60	50	70	50
182	6900	0.92	40	250	6	176.667	-1	3	-1	-32	3	5	4	-31	65	66	64	63
183	6594	1.4	33	250	6.5	140	-1	-5	0	6	-7	4	8	-29	75	75	65	85
184	7800	1.4	33	250	6.5	150	-4	-8	7	-20	-7	4	12	-23	75	75	60	85
185	7200	0.8	26	300	6	143.333	-5	1	3	-15	-6	-1	6	-16	55	60	60	60
186	7400	0.9	30	300	6	173.333	-6	-1	6	-16	-9	-3	6	-13	55	60	60	57
187	7200	0.89	28	300	6	156.667	6	5	-6	5	8	8	-5	7	70	80	60	85
188	8105	1.4	41	250	6.5	150	7	10	0	8	4	12	-1	-4	70	79	60	89
189	8950	1.4	41	250	6.5	140	1	10	-2	-15	3	11	-4	-17	70	80	61	87
190	8200	0.68	40	300	6	183.333	0	8	3	-28	3	8	3	-28	60	60	50	90
191	8100	0.89	61	300	6	170	1	8	3	-24	5	5	6	-22	50	60	60	60
192	6500	0.8	50	250	6	166.667	2	5	5	-22	4	2	12	-25	50	50	48	60
193	7400	0.83	50	300	6	153.333	0	5	10	-24	4	7	10	-20	50	50	40	70
194	8580	1.4	45	250	6.5	140	4	8	6	18	3	7	10	-16	75	75	60	89
195	8980	1.4	47	250	6.5	140	3	7	10	-17	0	7	1	-13	75	75	60	87
196	8780	1.4	50	250	6.5	153.333	0	7	1	-13	-6	8	-1	-14	75	76	60	85
197	8980	1.4	43	250	6.5	140	-6	8	-1	-14	-7	5	-3	-14	75	75	60	89
198	8540	1.4	41	250	6.5	150	-7	5	-3	-14	-14	3	-6	-18	70	80	61	87
199	7200	1.5	72	400	6	133.333	-17	-2	-8	-23	-16	-2	-6	-21	65	78	60	80
200	8250	1.7	72	400	7	146.667	-16	-1	-6	-21	-23	-4	-9	-25	65	75	60	80
201	8230	1.7	72	400	7	150	-23	-4	-9	-24	-15	-9	-6	-25	65	75	65	75
202	7900	1.5	69	400	6	150	-21	-7	-7	-27	-18	-12	-4	-27	65	75	60	78
203	7600	1.7	52	400	6	153.333	-12	-10	3	-24	-13	-15	0	-27	60	75	55	80
204	8250	1.6	58	400	6	153.333	-13	-15	0	-27	-15	-17	3	-25	65	75	60	75
205	8750	1.4	44	250	6.5	153.333	-14	-17	3	-24	-11	-17	3	-20	70	80	60	87
206	8890	1.4	50	250	6.5	150	-7	-15	5	19	-9	-17	3	-20	65	85	55	85
207	8980	1.4	37	250	6.5	140	-7	-14	5	-15	-14	-12	3	-17	65	80	65	85
208	7850	1.4	41	250	6.5	150	-14	-11	-5	-18	-20	-11	1	-15	65	85	55	90
209	8250	1.8	58	400	6	143.333	20	-9	2	-14	-20	-12	3	-16	65	75	60	85
210	8508	1.4	47	250	6.5	150	-20	-22	2	-18	-27	-21	2	-20	70	80	65	85
211	8980	1.4	35	250	6.5	140	-20	-20	3	-14	-26	-20	-3	-18	75	75	58	90
212	8460	1.4	44	250	6.5	140	-26	-20	-3	-18	-27	-22	-6	-21	75	75	60	89
213	7850	1.4	44	250	6.5	153.333	-20	-27	-10	-28	-21	-29	-13	-28	78	72	60	85
214	7580	1.4	44	250	6.5	140	-18	-27	-14	-38	-20	-26	-20	-35	75	75	60	85
215	7450	1.4	47	250	6.5	150	-19	-26	-24	-42	-16	-27	-29	-38	75	75	60	87
216	9700	1.8	50.2	400	6	146.667	-14	-24	-21	-48	-13	-23	-21	-49	65	65	60	78
217	9600	1.8	36	400	6	150	-13	-23	-21	-49	-9	-20	-22	-44	65	65	60	80
218	7400	1.2	48	400	6	126.667	-6	-18	-19	-44	-10	-17	-17	-45	60	95	50	95
219	7088	1.2	41	210	6	110	-9	-16	-17	-44	-11	-15	-15	-40	70	82	60	89
220	7847	1.4	44	250	6.5	146.667	-12	-14	-14	-41	-15	-13	-19	-36	70	80	65	85
221	6980	1.4	35	250	6.5	140	-15	-16	-17	-31	-18	-14	-18	-37	75	75	65	85
222	7890	1.4	37	250	6.5	140	-18	-21	-17	-39	-15	-20	-16	-37	71	75	57	89
223	8100	1.4	43	250	6.5	140	-17	-21	-18	-37	-23	-22	-18	-13	70	80	60	90
224	8250	1.8	32	400	6	150	-10	-12	-23	-39	-9	-11	-24	-40	65	75	60	78
225	8100	1.7	29	400	7	163.333	-9	-11	-28	-44	-9	-11	-29	-45	65	75	60	78
226	6400	1.8	50	300	6	130	-28	-47	-10	-8	-1	-10	-31	-46	65	85	60	90
227	6700	1.8	45	300	6	116.667	-3	-9	-32	-47	-2	-6	-29	-50	55	70	60	80
228	6900	1.8	50	300	6	133.333	-3	-6	-29	-51	2	-1	-23	-53	55	65	57	90
229	6800	1.82	40	300	6	140	0	-2	-23	-53	5	2	-21	-49	57	74	65	80
230	9200	1.9	28	400	7	150	2	8	-15	-46	4	9	-16	-47	65	75	60	78
231	9200	1.8	32	400	6	150	4	9	-16	-47	-1	8	-10	-45	65	75	60	80
232	9500	1.4	44	250	6.5	150	4	8	-12	-45	-50	-32	-9	-30	70	80	60	90
233	8800	1.4	44	250	6.5	146.667	-50	-31	-8	-32	-51	-32	-8	-33	65	85	60	90
234	7890	1.5	45	250	6.5	140	-51	-52	-8	-33	-18	0	-9	-31	65	85	60	90
235	7956	1.5	28	400	7	156.667	-28	-9	-12	-29	-24	-8	-8	-29	60	78	60	78
236	9250	1.7	25	400	7	150	-24	-8	-8	-29	-27	-17	-9	-31	60	70	60	75
237	8450	1.4	34	250	6.5	140	-30	-20	-10	-30	-43	-22	-11	-30	68	79	60	85
238	8400	1.4	33	250	6.5	140	-43	-22	-11	-30	-50	-28	-10	-27	67	83	58	89
239	8500	1.3	33	250	6.5	140	-54	-30	-10	-31	-58	-36	-11	-37	69	81	60	90
240	8300	1.3	45	300	8	110	-57	-46	-12	-30	-60	-46	-12	-35	60	50	55	90
241	8500	1.25	30	250	6.5	140	-60	-50	-10	-35	-67	-55	-12	-35	65	85	60	85
242	8400	1.4	27	250	6.5	143.333	-66	-57	-12	-36	-67	-60	-12	-36	60	85	60	90
243	8400	1.4	30	250	6.5	140	-60	-65	-10	-30	-63	-64	-13	-35	65	85	60	85
244	8500	1	50	300	7	200	-58	-71	-17	-33	-60	-72	-18	-31	75	50	50	80
245	8500	1.4	45	300	7	273.333	-60	-72	-18	-31	-51	-71	-16	-35	70	60	60	80
246	8500	1.4	40	300	7	113.333	-49	-69	-18	-36	-47	-67	-17	-36	70	65	50	80
247	8000	1.2	40	250	6.5	126.667	-44	-65	-17	-36	-40	-60	-36	-18	74	76	60	85
248	8500	1.2	40	250	6.5	146.667	-39	-58	-30	-19	-30	-47	-21	-35	75	75	58	90
249	6500	1.5	45	400	7	146.667	-30	-47	-21	-35	-41	-25	-23	-36	70	50	50	90
250	6500	1	45	400	7	143.333	-41	-25	-23	-36	-22	-35	-18	-41	70	60	50	80
251	6500	1.5	43	300	8	160	-23	-26	-19	-41	-21	-30	-17	-41	65	60	55	80
252	7000	1.6	46	400	7	150	-21	-31	-19	-42	-19	-29	-25	-40	70	80	60	85
253	8500	1.4	50	250	6.5	140	-19	-29	-25	-40	-27	-18	-24	-41	75	75	60	90
254	8600	1.2	52	240	7	130	-27	-18	-24	-41	-18	-27	-32	-45	65	85	60	90
255	8500	1.4	58	250	6.5	140	-18	-27	-31	-45	-25	-30	-30	-55	65	85	58	88
256	7800	1.4	55	250	6.5	140	-25	-30	-30	-55	-7	-14	-40	-50	70	80	57	88
257	8500	1.4	60	250	6.5	140	-7	-14	-40	-50	-5	-13	-45	-54	65	85	60	85
258	8900	1.4	55	350	6.5	146.667	-5	-13	-45	-54	-4	-14	-45	-61	60	85	55	90
259	8500	1.9	42	400	7	186.667	-4	-11	-43	-64	-41	-69	-2	-11	60	60	50	90
260	8200	1.6	46	370	7	153.333	-2	-11	-41	-69	-4	-9	-37	-69	70	70	65	80
261	8500	1.2	44	300	7	153.333	-4	-9	-37	-69	-3	-9	-36	-65	70	70	60	80
262	8500	1.4	60	250	6.5	130	-2	-9	-37	-64	3	-8	-32	-62	70	70	60	75
263	8600	1.4	60	250	6.5	130	3	-8	-32	-62	-2	-3	-30	-58	60	85	60	95
264	7900	1	42	370	7	163.333	-2	-3	-30	-58	4	-5	-29	-61	60	70	70	70
265	6900	1	47	400	7	150	4	-5	-29	-61	8	-5	-2	-52	65	68	70	70
266	7900	1.2	43	400	7	173.333	-5	8	-25	-52	5	-5	-25	-50	70	70	70	70
267	8200	1.3	45	370	7	156.667	4	-5	-25	-50	8	-2	-24	-47	75	65	60	80
268	8200	1.2	40	370	7	213.333	8	-2	-24	-47	11	-1	-23	-45	70	70	55	80
269	10250	1.9	50	300	7	193.333	-5	6	-20	-47	-2	4	-24	-46	60	70	65	85
270	8025	1.8	45	280	7	176.667	-2	4	-24	-46	1	8	-15	-50	60	80	58	90
271	8900	1.6	35	400	7	206.667	1	8	-15	-50	3	1	-14	-45	50	80	60	90
272	8200	1.4	32	400	7	156.667	3	1	-14	-45	-1	1	-11	-42	60	80	60	80
273	8500	1.4	50	250	6.5	140	0	0	-40	-40	-5	0	-9	-37	65	85	60	85
274	8400	1.4	55	250	6.5	130	-1	-8	-13	-35	-10	-2	-9	-32	75	75	60	85
275	8400	1.4	60	250	6.5	140	-10	-2	-9	-31	-17	-6	-6	-32	75	75	60	85
276	8500	1.5	60	250	6.5	130	-15	-9	-5	-32	-15	-12	-7	-30	70	80	61	80
277	6900	1.2	42	400	7	143.333	-15	-18	-4	-29	-17	-18	-5	-28	60	80	60	80
278	7000	1.2	45	400	7	153.333	-16	18	-6	-27	-22	-24	-8	-30	60	80	60	80
279	7500	1.3	47	400	7	146.667	-22	-29	-8	-30	-22	-28	-8	-29	60	70	60	80
280	6500	1.3	40	400	7	176.667	-22	-27	-8	-29	-56	-42	-1	-24	60	80	60	80
281	8500	1.4	46	400	7	170	-45	-56	5	-23	-43	-52	5	-23	70	70	70	70
282	8230	1.3	42	400	7	173.333	-45	-56	5	-23	-44	-53	6	-16	60	70	60	80
283	8900	1.2	40	400	7	166.667	-30	-52	0	-12	-33	-50	1	-13	55	85	60	80
284	8300	1.2	40	400	7	193.333	-33	-50	1	-13	-27	-46	-5	-12	60	60	80	80
285	8496	1.3	40	400	7	193.333	-27	-46	-5	-12	-24	-40	-5	-17	60	80	60	80
286	9800	1.5	55	250	6.5	143.333	-18	-29	-1	-21	-20	-30	-7	-20	90	80	60	85
287	9500	1.4	60	250	6.5	116.667	-20	-30	-7	-20	-18	-31	-6	-22	70	80	70	80
288	8200	1.4	60	250	6.5	130	-18	-31	-6	-22	-16	-26	-5	-24	65	85	63	82
289	8400	1.4	58	250	6.5	113.333	-16	-26	-5	-24	-14	-24	-4	-24	70	80	65	85
290	9000	1.4	58	250	6.5	113.333	-14	-24	-4	-24	-8	-24	-1	-21	70	80	65	85
291	8250	1.3	71	400	6	133.333	-9	-21	2	-20	-6	-15	0	-11	60	75	60	75
292	9414	1.4	75	400	6	133.333	-6	-15	0	-11	-8	-11	4	-17	60	75	60	75
293	9400	1.5	72	400	6	126.667	-8	-11	6	-17	-5	-9	6	-14	60	75	60	75
294	9250	1.4	72	400	6	126.667	-5	-9	6	-14	-11	-7	1	-14	60	75	60	75
295	9200	1.4	70	400	6	200	-11	-7	1	-14	-9	-7	4	-18	60	78	60	78
296	8068	1.6	72.5	400	6	116.667	-9	-7	4	-18	-16	-10	1	-16	60	78	60	78
297	9500	1.4	60	250	6.5	113.333	-16	-10	1	-16	-30	-14	-6	-15	65	85	60	85
298	8500	1.4	65	250	6.5	123.333	-31	-14	-5	-16	-30	-19	-13	-17	65	80	65	85
299	10050	1.4	58	250	6.5	130	-30	-19	-13	-17	-30	-26	-13	-26	70	80	58	88
300	10050	1.4	60	250	6.5	130	-30	-26	-13	-26	-31	-32	-9	-32	70	80	60	90
301	10150	2.5	62	250	6.5	113.333	-31	-32	-9	-32	-30	-35	-6	-33	70	80	60	90
302	12500	1.8	32	400	6	143.333	-32	-40	-18	-50	-34	-45	-12	-47	60	75	60	75
303	11500	1.9	48	400	6	173.333	-34	-45	-12	-47	-34	-50	8	-24	60	75	60	75
304	12800	2.3	52	400	6	173.333	-34	-50	8	-24	-36	-50	5	-13	58	78	60	78
305	12500	2.8	60	250	6.5	116.667	-36	-50	5	-13	-29	-51	8	-8	65	85	60	85
306	9850	2	65	250	6.5	113.333	-29	-51	8	-8	-31	-47	11	-6	70	80	55	90
307	9500	1.8	55	250	6.5	123.333	-31	-47	11	-6	-24	-40	12	-5	70	80	60	90
308	9500	1.7	58	250	6.5	133.333	-24	-60	12	-5	-19	-35	11	-5	60	85	60	85
309	7400	1.5	60	250	6.5	116.667	-19	-35	11	-5	-24	-32	9	-4	70	80	60	90
310	8500	1.4	64	250	6.5	123.333	-14	-32	9	-4	-21	-27	13	-8	60	85	58	88
311	9250	1.7	72	400	6	136.667	-19	-26	12	-8	-19	-24	7	-7	60	78	60	79
312	9200	1.9	78	400	6	173.333	-19	-22	10	-7	-21	-22	8	-9	60	78	60	78
313	9150	1.9	71	400	6	146.667	-20	-26	10	-10	-20	-24	5	-9	60	78	60	78
314	9100	1.9	68	400	6	160	-20	-24	5	-9	-25	-23	3	-8	60	78	60	79
315	9050	1.9	72	400	6	173.333	-25	-23	3	-8	-17	-24	-2	-11	60	78	60	78
316	9200	1.9	72	400	6	150	-17	-24	-2	-11	-15	-19	-7	-3	60	78	60	78
317	9200	1.9	72	400	6	160	-15	-19	-7	-3	-16	-16	7	-11	60	78	60	78
318	8580	1.8	60	250	6.5	113.333	-16	-16	7	-11	-15	-11	3	-6	58	70	62	82
319	8400	1.4	65	210	6.5	123.333	-11	-5	8	-4	-10	-10	6	-8	65	85	60	85
320	9400	1.6	60	250	6.5	116.667	-15	-11	3	-6	-9	-8	9	-8	71	80	68	82
321	9500	1.8	64	250	6.5	113.333	-9	-8	9	-8	-7	-10	9	-9	70	80	70	80
322	8500	1.4	65	250	6.5	116.667	-7	-10	9	-9	-14	-13	6	-7	65	85	55	90
323	8050	1.7	75	400	6	126.667	-15	-12	7	-8	-11	-13	6	-9	65	75	65	75
324	8250	1.5	72	400	6	170	-12	-12	1	-10	-8	-13	1	-14	60	78	60	78
325	9250	1.8	72	400	6	160	-8	-13	1	-14	1	-11	8	-10	60	78	60	78
326	9150	1.8	72	400	6	176.667	-2	-10	5	-9	-1	-6	1	-9	60	75	60	75
327	9000	1.7	75	230	7	163.333	1	-4	3	-12	0	-3	2	-12	60	75	60	75
328	9100	1.4	40	250	7	153.333	0	-3	2	-12	3	2	4	-2	90	71	60	75
329	9300	1.5	50	230	7.5	163.333	3	2	-4	-2	-4	4	5	3	60	75	60	77
330	9000	1.3	60	225	7	160	-4	4	5	3	-2	3	10	-2	65	70	68	71
331	9100	1.5	60	220	7	150	-2	3	10	-2	-8	-4	21	1	63	71	64	72
332	8900	1.3	60	221	7	146.667	-8	-4	21	1	-7	-8	22	9	61	72	65	75
333	8800	1.2	60	200	7	153.333	-7	-8	22	9	-7	-8	20	13	58	69	65	74
334	9500	1.8	70	230	6	146.667	10	9	25	9	11	8	26	11	60	78	60	78
335	9750	1.9	49	400	6	160	9	7	25	12	2	10	19	16	60	75	62	70
336	11321	2	40	400	6	156.667	0	10	20	15	-4	10	15	14	60	78	65	75
337	9250	1.9	42	400	6	133.333	-4	10	15	14	-3	5	16	11	60	78	60	78
338	10800	1.8	45	250	6.5	116.667	-8	6	11	11	-8	0	5	6	70	80	65	85
339	8900	1.6	45	250	6.5	116.667	-8	0	5	10	-7	-4	5	6	71	79	68	79
340	8700	1.8	65	250	6.5	113.333	-7	-4	5	6	-3	-6	10	-1	69	80	70	80
341	8700	1.8	65	250	6.5	130	-3	-6	10	-1	-6	-7	14	-1	60	85	60	85
342	8400	1.4	66	250	6.5	130	-6	-7	14	-1	-8	-11	20	-1	70	80	65	85
343	9223	1.8	50	400	6	176.667	0	10	20	3	-2	-11	19	3	60	78	60	78
344	9250	1.9	42	400	6	190	-2	-1	19	5	-3	10	13	5	60	78	60	78
345	9332	1.7	40	400	6	186.667	4	-10	15	5	4	-7	15	4	60	78	60	78
346	9100	1.5	46	400	7	143.333	4	-7	15	4	5	-6	14	3	60	79	60	78
347	8250	1.9	50	400	6	153.333	5	-6	14	3	0	2	15	-4	60	78	60	78
348	9120	1.9	50	400	6	183.333	0	2	15	-4	0	4	-4	14	60	78	60	78
349	8400	1.8	66	250	6.5	130	0	4	-4	-4	-4	1	14	-6	65	80	65	85
350	10075	1.9	50	400	6	156.667	-3	2	16	-6	-4	0	16	-3	60	78	60	78
351	9050	1.6	52	400	6	116.667	-4	0	16	-3	-4	-4	9	1	60	78	60	78
352	8050	1.8	58	250	6.5	113.333	-4	-4	9	1	-5	-7	13	5	65	85	60	85
353	10534	2.8	54	250	6.5	113.333	-5	-7	13	5	-14	-6	4	4	70	80	60	85
354	12801	2.7	58	250	6.5	116.667	-9	-3	6	6	-18	-8	3	-2	70	80	58	89
355	12400	2.4	55	250	6.5	120	-18	-8	3	-2	-2	-8	2	6	65	85	60	90
356	9800	1.8	54	250	6.5	116.667	-2	-8	2	6	-5	1	16	-2	70	80	55	90
357	11500	2	57	250	6.5	123.333	-5	1	16	-2	-5	0	11	-3	65	85	60	90
358	12450	3	55	250	6.5	116.667	-5	0	11	-3	-13	1	6	-3	60	90	57	91
359	12345	2.5	60	250	6.5	123.333	-13	1	6	-3	-15	-3	-2	4	60	90	58	90
360	10500	2.1	42	400	6	176.667	-11	-7	11	-7	-12	-9	-12	-8	60	78	60	78
361	11200	2.2	50	400	6	183.333	-12	-9	12	-8	-11	-8	15	-5	60	78	60	78
362	10500	2.2	42	400	6	176.667	-1	-8	15	-5	-1	-11	11	-6	60	78	60	78
363	13400	2.5	45	400	6	166.667	-1	-10	1	-6	0	-13	-2	-7	60	78	60	78
364	11500	2.3	50	400	6	176.667	0	-13	-2	-7	0	-15	-3	-8	60	78	60	78
365	13450	2.4	40	230	6.5	116.667	-2	-13	-15	-18	-1	-10	-10	-14	60	90	60	90
366	11250	2.3	28	400	6	173.333	0	-12	-17	-16	-2	-7	-17	-23	60	78	60	78
367	11450	2.4	50	250	6.5	116.667	-2	-7	-17	-13	-4	-4	-28	-35	70	80	60	90
368	8900	1.8	56	250	6.5	116.667	-4	-4	-17	-23	-2	-2	-23	-39	70	80	60	90
369	13250	2.3	50	400	6	186.667	-5	-1	-30	-44	-6	-5	-28	-49	60	78	60	78
370	11500	2.3	43.7	400	6	193.333	-6	-1	-31	-46	-5	1	-30	-44	60	78	60	78
371	12500	2	30	400	6	200	-3	-6	-20	-50	-9	-5	-29	-49	60	78	60	78
372	11500	2.2	52	400	6	200	-9	-5	-29	-49	-7	-10	-39	-45	60	78	60	78
373	10500	2.3	50	400	6	170	-6	-8	-33	-47	-5	-9	-35	-49	60	78	60	78
374	11200	2.3	48	400	6	180	-5	-9	-35	-49	-6	-10	-36	-50	60	78	60	78
375	11500	2.3	48	400	6	193.333	-6	-10	-36	-50	-7	-11	-38	-52	60	78	60	78
376	11500	2.3	50	400	6	170	-14	-8	-2	-35	-17	-9	-10	-40	60	78	60	78
377	8980	1.9	44	250	6.5	116.667	-17	-9	-10	-40	-18	-14	-19	-30	70	80	60	90
378	9800	2.4	45	250	6.5	116.667	-18	-14	-19	-30	-15	-16	-20	-33	70	80	60	90
379	9500	1.8	50	250	6.5	116.667	-15	-16	-20	-33	-11	-19	-24	-35	65	85	60	90
380	9500	2	50	250	6.5	116.667	-13	-18	-14	-32	-9	-19	-19	-25	60	78	60	78
381	10421	2.2	56	400	6	163.333	-7	-19	-14	-21	-4	-16	-16	-25	60	78	60	78
382	8075	2	55	400	6	190	-1	-15	-16	-22	-1	-11	-20	-24	60	75	60	75
383	10607	2.3	50	400	6	180	-3	-6	-25	-27	-1	-6	-24	-28	60	77	60	77
384	10508	2	55	400	6	173.333	0	-6	-22	-29	-3	-4	-29	-31	60	78	60	78
385	10214	2.4	55.7	400	7	266.667	-8	-3	-30	-37	-9	-2	-31	-38	60	78	60	78
386	9857	2	60	400	7	166.667	-10	-1	-30	-38	-5	-3	-37	-41	60	78	60	78
387	9970	2	57	400	7	183.333	-3	-2	-39	-42	-11	-5	-40	-44	60	78	60	78
388	8980	2	45	250	6.5	116.667	-7	-10	-40	-48	-8	-11	-42	-50	70	80	60	90
389	8980	2.1	47	250	6.5	116.667	-8	-11	-42	-50	-7	-12	-42	-51	70	80	60	90
390	9980	2.5	50	400	7	140	-6	-16	-43	-54	-8	-18	-45	-55	60	78	60	78
391	9876	2	55	400	7	166.667	-3	-15	-46	-55	-4	-14	-46	-59	60	78	60	78
392	11845	3.1	45	250	6.5	116.667	-4	-14	-46	-59	-12	-9	-29	-60	70	80	60	90
393	9876	2	55	400	7	180	-6	-10	-32	-61	-18	-16	-35	-65	60	78	60	78
394	9875	2	55	400	7	166.667	-19	-16	-34	-65	-27	-14	-26	-57	60	78	60	78
395	9874	2	56	400	7	173.333	-28	-14	-26	-56	5	-2	-42	-48	60	78	60	78
396	9570	2	50	400	7	173.333	4	-2	-42	-50	0	1	-39	-54	60	78	60	78
397	9860	2	55	400	7	173.333	-6	4	-35	-50	-5	-5	-37	-52	60	78	60	78
398	9560	2	56	400	7	176.667	-6	-6	-35	-55	-3	4	-36	-53	60	78	60	78
399	11450	2.4	50	250	6.5	116.667	-10	-3	-30	-42	-12	2	-31	-48	60	90	58	90
400	10580	2	44	250	6.5	116.667	-12	2	-31	-42	-7	-5	-28	-47	65	85	60	90
401	9850	2.5	54	250	6.5	116.667	-7	-5	-28	-47	-9	-7	-20	-42	65	95	55	88
402	11455	2	60	250	7	116.667	-9	-7	-20	-42	-2	-7	-14	-43	70	80	59	89
403	8800	2.1	45	250	7	116.667	-2	-7	-14	-41	-7	-6	-14	-37	60	90	55	90
404	11480	2.5	58	250	6.5	116.667	-7	-6	-14	-37	-8	-8	-13	-32	65	85	60	90
405	12345	2.4	50	250	7	116.667	-10	-11	-17	-25	-9	-8	-18	-24	65	85	60	90
406	11580	3	55	250	7	130	-9	-8	-18	-24	-9	-9	-26	-23	65	85	58	90
407	11840	2.5	55	250	6.5	130	-9	-9	-26	-23	-11	-11	-34	-28	60	90	60	90
408	12345	3	58	250	7	116.667	-11	-11	-34	-28	-17	-9	-37	-35	60	90	55	90
409	13145	3	50	250	6.5	116.667	-17	-9	-37	-35	-18	-14	-42	-38	70	80	60	90
410	9876	2	50	400	7	160	-12	-16	-42	-44	-11	-21	-40	-49	60	78	60	78
411	9889	2	50	400	7	160	-14	-20	-39	-48	-12	-21	-43	-52	60	78	60	78
412	9860	2	55	400	7	173.333	2	-9	-37	-47	-2	-7	-32	-42	60	78	60	78
413	9760	2	56	400	7	173.333	-6	-4	-30	-41	-10	-5	-35	-45	60	78	60	78
414	9860	2	55	400	7	173.333	-10	-5	-35	-45	-17	-7	-34	-44	60	78	60	78
415	9870	2	55	400	7	173.333	-17	-7	-34	-44	-21	-8	-33	-41	60	78	60	78
416	9860	2	56	400	7	173.333	-21	-8	-33	-41	-27	-12	-32	-42	60	78	60	78
417	9876	2	55	400	7	173.333	-20	-14	-28	-36	-27	-20	-30	-41	60	78	60	78
418	12100	2.2	43	300	7	143.333	-19	-28	-20	-48	-28	-40	-31	-41	75	75	75	75
419	12100	2	42	300	7	140	-17	-29	-18	-30	-29	-37	-30	-38	60	80	55	85
420	11000	2.1	45	400	7	136.667	-17	-29	-14	-28	-30	-38	-30	-37	60	80	55	85
421	11200	2	49	400	7	136.667	-16	-28	-30	-37	-11	-25	-28	-37	60	80	55	85
422	9800	2	56	400	7	173.333	-10	-24	-29	-37	-12	-21	-32	-38	60	78	60	78
423	9870	2	55	400	7	173.333	-12	-21	-32	-38	-8	-16	-35	-41	60	78	60	78
424	9860	2	56	400	7	173.333	-2	-10	-34	-40	-3	-13	-38	-43	60	78	60	78
425	9800	2	55	400	7	173.333	-7	-6	-37	-42	-8	-10	-43	-45	60	78	60	78
426	9860	2	56	400	7	173.333	-4	-7	-41	-49	-5	-9	-44	-51	60	78	60	78
427	9860	2	55	400	7	173.333	-5	-7	-44	-52	-8	-10	-49	-56	60	78	60	78
428	9860	2	57	400	7	140	-2	-9	-48	-56	-1	-10	-43	-58	60	78	60	78
429	12000	2	30	370	7	140	1	-10	-43	-58	-3	-6	-40	-55	60	80	55	85
430	8200	1.4	41	400	7	140	-3	-6	-40	-45	2	-12	-51	-57	60	80	55	85
431	9200	1.4	45	400	7	143.333	1	-12	-52	-57	1	-9	-55	-90	60	80	60	80
432	8900	1.4	35	400	7	146.667	-1	-11	-56	-61	0	-8	-58	-66	50	90	60	80
433	8100	1.4	42	400	7	143.333	0	-8	-58	-66	5	-5	-67	-72	60	80	60	80
434	8900	1.5	50	250	6.5	116.667	4	-4	-66	-75	5	1	-83	-71	55	89	60	90
435	9250	1.9	60	400	6	186.667	6	2	-67	-85	-6	3	-63	-95	60	78	60	78
436	9200	1.9	58	400	6	190	-3	4	-64	-95	-6	3	-63	-97	60	78	60	78
437	9000	1.9	60	400	6	180	-6	3	-59	-89	-9	0	-61	-85	60	78	60	78
438	10100	2.1	60	400	6	190	-9	0	-60	-84	-7	-7	-59	-78	60	78	60	78
439	9240	2	60	400	6	186.667	5	-7	-58	-78	-3	-9	-54	-76	60	78	60	78
440	10855	1.4	55	250	6.5	130	-3	-7	-51	-70	-4	-8	-49	-75	60	90	60	90
441	9200	1.5	44	400	7	146.667	-5	-9	-49	-75	-8	-5	-47	-68	60	90	60	90
442	8900	1.4	47	400	7	156.667	-8	-5	-48	-69	-10	-15	-50	-62	60	90	60	90
443	11500	1.8	35	250	7	130	-11	-13	-45	-60	-8	-9	-41	-56	60	90	55	95
444	10000	1.5	37	250	6.5	133.333	-8	-9	-41	-56	0	-8	-30	-51	50	96	55	90
445	8900	1.5	40	250	6.5	130	0	-8	-30	-51	4	-6	-22	-48	50	90	55	90
446	9800	1.5	40	250	6.5	116.667	4	-6	-22	-48	-3	-3	-19	-41	55	95	55	95
447	8500	1.7	45	400	6	170	-1	-2	-19	-40	-10	-7	-24	-41	60	78	60	78
448	8350	1.5	60	400	6	186.667	-10	-7	-24	-41	5	-1	-20	-37	60	78	60	78
449	8500	1.5	50	400	6	180	7	1	-14	-27	3	1	-15	-24	60	78	60	78
450	9500	2	50	400	6	180	1	0	-19	-21	0	0	-18	-24	60	78	60	78
451	10496	1.5	50	400	6	193.333	0	0	-18	-24	-3	-1	-23	-25	60	78	60	78
452	10100	2.3	50	400	6	186.667	-3	-1	-23	-23	0	-4	-23	-27	60	78	60	78
453	10100	2.1	58	400	6	163.333	0	-4	-23	-27	0	-1	-25	-27	60	78	60	78
454	11000	1.8	40	250	6.5	130	0	0	-26	-24	0	3	-30	-26	55	90	55	90
455	9900	1.4	41	250	6.5	116.667	0	3	-30	-26	-1	-5	-32	-26	60	90	50	90
456	7800	1.4	40	250	6.5	116.667	-2	6	-34	-25	-2	7	-31	-27	50	90	55	90
457	11200	1.5	40	250	6.5	130	-2	7	-31	-27	-4	6	-29	-27	55	90	55	90
458	10500	1.4	45	250	6.5	116.667	-4	6	-29	-27	-3	5	-27	-26	57	90	56	90
459	9800	1.7	50	250	6.5	116.667	-3	5	-27	-26	0	6	-24	-25	60	90	60	90
460	10500	1.6	60	400	6	193.333	5	7	-24	-24	4	7	-20	-24	60	78	60	78
461	10100	1.9	55	400	6	196.667	7	7	-22	-25	11	9	-21	-25	60	78	60	78
462	11000	2	60	400	6	196.667	11	9	-21	-25	4	10	-27	-29	60	78	60	78
463	11800	1.4	45	250	6.5	116.667	7	7	-25	-27	7	8	-24	-29	55	90	60	80
464	8900	1.5	47	250	6.5	123.333	7	8	-27	-29	5	5	-24	-27	60	90	55	90
465	9900	1.4	50	250	6.5	150	5	6	-25	-28	7	7	-24	-29	60	90	60	90
466	7900	1.4	42	400	7	170	-21	-23	-5	-11	-22	-24	-5	-11	60	90	50	100
467	10100	1.5	40	370	7	153.333	-22	-24	-5	-11	-8	8	-26	-28	60	90	50	100
468	8700	1.3	40	400	7	150	-6	9	-28	-28	3	5	-22	-26	60	90	55	95
469	7300	1.2	40	400	7	153.333	1	5	-25	-26	11	2	-24	-26	60	80	55	95
470	9600	1.5	50	400	6	196.667	9	3	-25	-27	9	3	-18	-24	60	78	60	78
471	10100	1.8	60	400	6	190	12	3	-24	-23	7	5	-19	-21	60	78	60	78
472	9800	1.9	60	400	6	200	10	6	-22	-22	14	7	-13	-20	60	78	60	78
473	9550	1.9	50	400	6	196.667	14	7	-13	-20	21	11	-8	-15	60	78	60	78
474	10863	1.5	70	400	6	196.667	21	13	-4	-12	19	12	-3	-9	60	78	60	78
475	10505	1.8	70	400	6	196.667	19	16	-2	-7	14	18	6	2	60	78	60	78
476	10500	1.6	70	400	6	200	15	19	6	2	11	21	12	11	60	78	60	78
477	9482	1.5	70	400	6	203.333	11	21	12	11	12	22	12	18	60	78	60	78
478	8500	1.5	47	250	6.5	130	11	12	12	19	8	21	16	22	60	90	60	90
479	8800	1.4	48	300	7	123.333	7	21	16	22	11	20	12	24	60	90	60	90
480	9000	1.2	50	260	7	130	11	20	12	24	16	17	7	23	60	90	65	85
481	8900	1.4	52	300	7	136.667	16	17	7	23	12	17	9	16	60	90	60	90
482	8500	1.3	50	240	7	133.333	12	17	9	16	6	12	-4	-10	60	90	60	90
483	8900	1.4	48	400	7	126.667	6	12	-4	-10	3	7	-11	-5	60	90	60	90
484	8800	1.4	52	260	7	156.667	3	7	-11	-5	-2	5	-18	-17	60	90	65	85
485	8000	1.4	48	400	7	130	-2	5	-18	-17	-7	-14	-15	-13	60	90	60	90
486	11400	1.8	48	250	6.5	130	-1	-14	-11	-13	-14	-20	-8	-14	60	90	60	90
487	9870	1.8	40	250	6	120	-14	-20	-8	-14	-13	-18	-7	-13	69	81	75	75
488	10100	1.5	60	400	6	203.333	14	28	1	6	16	30	2	5	60	78	60	78
489	11400	1.8	50	250	6.5	130	11	30	3	8	10	28	2	7	55	90	55	90
490	11140	1.8	45	250	6.5	130	10	28	2	7	9	29	2	10	55	90	60	90
491	9800	1.4	48	250	7	133.333	9	29	2	10	7	23	3	8	60	90	60	90
492	11400	1.5	44	250	7	130	7	23	3	8	7	17	6	6	60	90	60	90
493	11014	1.6	58	400	6	196.667	6	16	1	5	1	14	0	5	60	78	60	78
494	10100	1.9	60	400	6	186.667	0	12	-2	4	5	9	-1	-7	60	78	60	78
495	9900	1.9	60	400	6	203.333	5	9	-2	-7	2	4	-4	-9	60	78	60	78
496	9975	1.9	70	400	6	196.667	5	4	-5	-10	4	1	-6	-9	60	78	60	78
497	10500	1.4	50	250	7	130	4	1	-6	-9	1	2	-14	-9	60	90	80	90
498	9800	1.5	49	250	7	123.333	1	2	-14	-9	1	6	-15	-15	60	90	60	90
499	11400	1.5	55	250	6.5	133.333	1	6	-15	-15	2	7	-15	-14	55	90	60	90
500	10800	1.4	50	250	7	150	2	7	-15	-14	7	8	-14	-14	70	80	60	90
501	9800	1.4	45	250	6.5	130	7	8	-14	-14	6	8	-9	-15	70	80	60	90
502	10500	1.4	50	250	6.5	130	6	8	-9	-15	9	7	-11	-13	70	80	60	90
503	9200	1.9	50	400	6	156.667	9	8	-11	-13	4	5	-14	-16	60	78	60	78
504	11500	1.3	50	400	6	196.667	-2	3	-23	-17	1	3	-22	-17	60	78	60	78
505	11000	1.9	50	400	6	156.667	0	4	-20	-24	2	6	-25	-29	60	78	60	78
506	12500	2.4	40	250	6.5	130	2	6	-25	-29	3	5	-28	-30	70	80	60	90
507	13456	1.4	50	250	6.5	116.667	3	5	-28	-30	0	5	-30	-28	60	90	60	90
508	11400	1.5	45	250	7	130	0	5	-30	-28	-3	2	-33	-28	65	90	60	90
509	9900	1.5	60	250	6.5	130	-2	2	-33	-28	-4	-1	-29	-30	60	90	60	90
510	9900	1.7	55	250	6.5	116.667	-4	-1	-29	-30	1	0	-31	-31	65	85	60	90
511	11100	1.5	45	250	6.5	116.667	1	0	-31	-31	1	1	-29	-23	60	90	60	90
512	9800	1.4	55	250	7	116.667	1	1	-29	-23	2	2	-25	-35	65	85	61	89
513	9500	1.8	50	250	7	130	2	2	-25	-35	2	3	-24	-33	60	90	60	90
514	10500	1.5	45	250	6.5	130	2	3	-24	-33	6	5	-19	-32	60	90	60	90
515	9200	1.5	60	400	6	193.333	6	2	-17	-25	8	4	-19	-30	60	78	60	78
516	9010	1.7	62	400	6	196.667	8	4	-19	-30	3	3	-24	-28	60	78	60	78
517	9050	1.7	68	400	6	156.667	5	2	-23	-28	1	2	-27	-26	60	78	60	78
518	8023	1.3	70	400	6	190	1	2	-21	-26	1	-2	-21	-28	60	78	60	78
519	9250	1.9	70	400	6	150	-2	2	-25	-28	-1	1	-23	-28	60	78	60	78
520	10500	2	50	400	6	130	0	-5	-26	-35	-1	-4	-28	-37	60	78	60	78
521	10500	1.4	45	250	7	116.667	-1	-4	-28	-37	-4	-3	-28	-40	70	80	60	90
522	9800	1.8	40	250	6.5	130	-4	-3	-28	-42	-4	-5	-28	-39	65	90	60	90
523	11000	1.4	40	250	7	133.333	-4	-5	-28	-39	-3	-5	-30	-35	60	90	60	90
524	6815	1.3	25	400	6	123.333	1	0	-30	-32	-4	-4	-35	-37	60	78	60	78
525	9100	1.3	30	400	6	103.333	-8	-4	-40	-41	-12	-9	-45	-44	60	78	60	78
526	9250	1.4	30	400	6	103.333	-18	-12	-49	-47	-21	-14	-51	-54	60	90	60	90
527	6900	1.4	25	250	6.5	116.667	-21	-14	-51	-54	-7	-7	-52	-51	70	80	60	90
528	7600	1.4	30	250	6.5	123.333	-7	-7	-52	-51	-2	-8	-56	-57	70	80	65	85
529	7000	1.4	40	250	6.5	116.667	-2	-8	-56	-57	0	-7	-60	-64	60	90	60	90
530	9100	1.9	60	400	6	110	2	-4	-55	-65	4	-6	-60	-69	60	78	60	78
531	9156	1.9	68	400	6	170	3	-6	-61	-70	10	-3	-60	-72	60	78	60	78
532	8068	1.8	60	600	6	146.667	10	2	-50	-70	9	3	-48	-68	60	78	60	78
533	9005	1.9	60	400	6	96.6667	10	4	-49	-75	15	6	-46	-77	60	78	60	78
534	9200	1.9	50	400	6	143.333	11	9	-50	-74	13	11	-53	-76	60	78	60	78
535	7900	1.4	30	250	6.5	130	13	11	-53	-76	11	16	-16	-78	60	70	60	70
536	8000	1.4	50	250	7	130	11	16	-16	-78	6	16	-65	-77	70	80	90	80
537	7500	1.4	50	250	6.5	116.667	1	16	-65	-77	3	14	-61	-78	60	90	60	90
538	8200	1.3	70	400	6	130	-2	-10	-54	-72	-4	12	-59	-77	60	78	60	78
539	8451	1.9	70	400	6	163.333	-5	5	-60	-75	-8	8	-5	-78	60	78	60	78
540	9200	1.8	70	400	6	130	-8	8	-5	-78	-13	4	-42	-76	60	78	60	78
541	8922	1.9	70	400	6	150	-4	-2	-45	-70	-6	-4	-50	-74	60	78	60	78
542	8445	2.5	60	400	6	170	-6	-3	-65	-80	-6	-7	-71	-85	60	78	60	78
543	9500	1.4	58	250	7.6	130	-6	-7	-7	-85	-10	-7	-70	-89	70	80	70	80
544	8800	1.4	45	250	7	116.667	-10	-7	-70	-89	-7	-9	-77	-83	70	80	70	80
545	8800	1.5	44	250	7	116.667	-7	-9	-77	-83	3	-10	-79	-86	75	75	65	85
546	9500	1.4	48	250	7	116.667	-3	-10	-79	-86	-1	-7	-81	-94	70	80	70	80
547	9800	1.4	50	250	7	116.667	-5	-7	-81	-94	4	-4	-81	-95	70	80	70	80
548	9100	1.9	70	400	6	173.333	3	-2	-77	-100	7	-1	-75	-101	60	78	60	78
549	8657	1.6	70	400	6	173.333	7	0	-76	-99	10	3	-75	-99	60	78	60	78
550	8111	1.7	68	400	6	146.667	12	7	-7	-98	13	8	-67	-100	60	90	60	90
551	8800	1.6	50	250	7	116.667	13	8	-67	-100	6	11	-72	-95	70	80	70	80
552	9500	1.4	50	250	7	116.667	6	11	-72	-95	4	15	-74	-98	60	90	60	90
553	11000	1.4	58	250	7	116.667	18	15	-74	-98	3	13	-80	-101	65	85	65	85
554	9800	1.5	40	250	7	116.667	3	13	-80	-101	10	1	-80	-101	60	90	60	90
555	8440	1.7	70	400	6	190	1	10	-82	-102	0	8	-83	-105	60	78	60	78
556	8500	1.7	70	400	6	110	2	11	-85	-109	-5	7	-92	-112	60	78	60	78
557	8500	1.6	70	400	6	176.667	-9	-2	-85	-112	-9	-9	-84	-115	60	78	60	78
558	8200	1.9	70	400	6	176.667	-9	-9	-74	-104	-13	-10	-75	-106	60	78	60	78
559	8800	1.5	50	250	6.5	116.667	-13	-10	-75	-106	13	7	-83	-104	60	85	60	85
560	9500	1.4	40	250	6.5	116.667	-15	-8	-53	-103	14	10	-80	-100	70	80	70	80
561	8800	1.4	50	250	6.5	116.667	-14	-10	-80	-100	5	11	-67	-105	70	80	70	80
562	10100	1.4	45	250	6.5	116.667	-5	-11	-65	-105	7	11	-66	-104	75	75	65	85
563	8800	1.4	55	250	7	116.667	7	11	-66	-104	8	10	-60	-100	70	80	70	80
564	12245	1.5	40	250	6.5	116.667	5	8	-55	-92	5	9	-57	-90	75	75	75	75
565	11250	1.3	35	400	7	116.667	7	8	-87	-52	8	9	-85	-55	65	85	70	80
566	8500	1.8	45	250	6.5	116.667	8	9	-85	-55	15	10	-57	-78	70	80	65	90
567	11100	1.1	21	400	6	186.667	18	11	-56	-76	16	16	-58	-73	60	78	60	78
568	12100	1.3	34	400	6	176.667	16	16	-58	-73	16	16	-54	-72	60	78	60	78
569	10547	1.4	45	250	6.5	130	16	16	-54	-72	14	19	-56	-71	70	80	70	80
570	11000	1.4	35	250	6.5	116.667	14	19	-56	-71	12	22	-56	-68	70	80	70	80
571	10800	1.8	30	250	7	116.667	12	22	-56	-68	12	20	-56	-66	71	79	69	80
572	9115	1.5	30	400	6	143.333	11	20	-60	-63	14	23	-60	-64	60	78	60	78
573	8225	1.5	30	400	6	170	14	22	-59	-62	14	22	-61	-65	60	78	60	78
574	9920	1.7	40	400	6	176.667	9	20	-65	-67	12	19	-68	-69	60	75	60	75
575	8800	1.4	40	250	6.5	133.333	8	14	-60	-77	9	18	-67	-76	70	80	70	80
576	10500	1.4	34	250	7	130	9	18	-63	-76	10	17	-59	-79	70	80	70	80
577	11000	1.5	40	250	6.5	116.667	10	17	-59	-79	8	16	-57	-80	76	75	70	80
578	10091	1.5	31.2	400	6	173.333	10	18	-52	-79	9	16	-53	-76	60	78	60	78
579	9225	1.3	30	400	6	166.667	9	15	-51	-69	10	16	-52	-69	60	78	60	78
580	10100	1.7	30	400	6	173.333	5	11	-50	-63	6	12	-52	-64	60	78	60	78
581	8210	1.3	30	400	6	173.333	6	12	-52	-62	6	13	-50	-60	60	78	60	78
582	8724	1.4	36	400	6	150	10	12	-50	-60	11	13	-44	-60	60	78	60	78
583	9500	1.4	35	250	6.5	116.667	11	13	-44	-60	13	14	-50	-57	75	75	75	75
584	8500	1.4	34	250	6.5	116.667	13	14	-50	-57	12	13	-54	-56	75	75	75	75
585	8900	1.4	35	250	6.5	116.667	12	13	-54	-56	11	15	-55	-55	70	80	70	80
586	9000	1.5	34	250	6.5	116.667	11	12	-53	-55	11	14	-59	-58	70	80	70	80
587	7262	1.3	30	400	6	100	13	16	-63	-58	17	17	-64	-58	60	75	60	75
588	6492	0.6	7	200	6	100	17	19	-66	-55	12	17	-70	-60	60	75	60	75
589	7500	0.9	9	250	6.5	116.667	12	14	-58	-60	13	16	-71	-71	75	75	65	85
590	8100	1	12	400	7	130	12	15	-72	-74	11	15	-73	-75	75	75	75	75
591	7150	1.3	9	400	6	120	11	16	-73	-75	13	21	-74	-78	60	75	60	75
592	8079	0.7	10	400	6	133.333	12	20	-79	-80	11	18	-74	-84	60	75	60	75
593	6900	0.8	13	400	7	140	14	21	-74	-82	11	18	-65	-85	60	80	60	80
594	7300	0.9	13	400	7	126.667	11	18	-65	-85	11	17	-65	-98	60	80	55	95
595	7400	1.5	12	250	6.5	116.667	11	12	-65	-98	16	25	-71	-104	75	75	68	80
596	7230	1.2	15	400	6	173.333	20	23	-74	-105	23	26	-80	-101	60	75	60	75
597	8163	1.1	15	400	6	160	23	26	-79	-101	22	26	-84	-97	60	75	60	75
598	8265	1.2	17	400	6	123.333	22	26	-84	-97	9	24	-85	-99	60	75	60	75
599	7459	1	14	250	6.5	116.667	14	25	-85	-99	14	22	-75	-100	75	75	60	90
600	7300	1	15	250	6.5	116.667	13	22	-74	-100	6	21	-77	-100	75	75	60	90
601	8604	1	15	400	6	146.667	10	21	-77	-100	15	27	-81	-100	60	75	60	75
602	7223	1.1	15	400	6	130	22	31	-82	-100	23	33	-82	-101	60	75	60	75
603	8500	1	11	250	6.5	116.667	18	16	-88	-96	17	26	-92	-100	75	75	60	90
604	7900	1	11	250	6.5	116.667	17	26	-92	-100	16	25	-89	-103	75	75	60	90
605	8100	1	12	250	6.5	116.667	16	25	-89	-103	15	23	-91	-108	75	75	65	85
606	5997	0.9	19	400	6	143.333	17	22	-90	-110	10	20	-83	-119	60	75	60	75
607	8225	1	15	400	6	136.667	9	22	-83	-119	15	20	-83	-117	60	76	60	75
608	7000	1	12	250	6.5	120	9	19	-90	-110	10	18	-89	-109	70	80	70	80
609	6800	1	12	250	6.5	116.667	10	18	-89	-109	13	11	-86	-110	70	80	70	80
610	6507	0.8	17	400	6	100	9	17	-85	-111	12	15	-75	-110	60	75	60	75
611	7115	1	15	400	6	120	12	15	-74	-110	15	15	-74	-105	60	75	60	75
612	7550	1	10	400	6	130	15	15	-74	-105	5	13	-84	-110	60	75	60	75
613	6800	1	7	250	6.5	116.667	5	13	-9	-120	5	5	-9	-119	75	75	75	75
614	6700	1	7	350	6.5	143.333	-1	4	-93	-128	-1	2	-90	-124	75	75	50	90
615	6300	1	7	400	7	156.667	1	4	-90	-123	2	7	-85	-120	75	75	75	75
616	8000	0.9	8	250	6.5	116.667	8	12	-85	-118	2	2	-87	-114	70	80	70	80
617	7601	0.9	8	400	6	130	-2	1	-85	-112	-1	2	-87	-109	60	75	60	75
618	8243	1.1	8	400	6	170	-1	2	-81	-109	-6	2	-82	-109	60	75	60	75
619	7400	1	8	250	6.5	116.667	-2	2	-83	-100	-2	1	-78	-107	70	80	70	80
620	8000	1.2	8	260	6.5	123.333	-1	3	-80	-100	-3	0	-74	-105	75	75	75	75
621	7620	1	7.9	400	6	140	-5	1	-74	-105	2	10	-70	-102	60	75	60	75
622	7000	0.7	8	200	6.5	186.667	-2	-2	-70	-102	-1	-1	-66	-99	70	80	70	80
623	7500	1.4	8	250	6.5	116.667	-1	-1	-66	-99	-5	-2	-63	-96	60	75	60	75
624	7068	0.9	7	400	6	153.333	-5	-2	-63	-96	-3	-7	-55	-91	60	75	60	75
625	6043	1	9.6	250	6	123.333	-5	-3	-45	-60	-6	-3	-49	-88	75	75	70	80
626	6026	1	9.5	240	6	166.667	-7	-3	-48	-87	-5	-3	-45	-81	75	75	75	75
627	7250	1	7	400	6	160	-4	-5	-40	-83	0	-3	-40	-79	60	75	60	75
628	6614	1.1	18.5	140	6	106.667	1	-3	-38	-76	5	-1	-34	-73	60	75	60	75
629	6200	0.8	18.9	130	6	136.667	4	-2	-33	-72	9	2	-30	-68	60	75	60	75
630	6000	1	15	250	6.5	116.667	8	2	-30	-60	10	4	-26	-62	75	75	75	75
631	7050	1	20	400	6	120	9	4	-25	-61	5	10	-27	-56	60	75	60	75
632	6026	1	22	210	6	100	5	9	-30	-48	6	13	-33	-52	75	78	73	75
633	6132	1.2	21	120	6	253.333	8	11	-44	-52	5	10	-30	-48	73	72	75	78
634	6450	0.7	29.8	200	6	250	9	14	-46	-53	1	9	-55	-67	73	78	75	75
635	6449	0.8	9.8	180	6	136.667	1	9	-55	-67	8	6	-61	-80	70	70	55	75
636	7500	1	10	250	6.5	116.667	-2	-2	-60	-80	-5	-1	-62	-81	80	70	60	90
637	8200	1.1	11	400	7	140	-5	1	-62	-81	1	-1	-55	-82	75	75	75	75
638	7900	1.1	25	400	6	163.333	4	-1	-55	-82	-17	-19	-37	-61	60	75	60	75
639	8114	1.1	20	450	6	143.333	-16	-19	-37	-61	-14	-20	-37	-59	65	75	75	60
640	8100	1.1	12	400	6	120	-14	-20	-37	-59	-17	-24	-42	-60	60	75	60	75
641	8000	1	10	250	6.5	116.667	-10	-20	-40	-60	-13	-24	-45	-63	75	75	60	90
642	7618	1.3	14.8	240	6.3	103.333	-9	-24	-46	-63	-3	-18	-53	-65	75	75	65	80
643	7500	0.7	10.9	250	6	233.333	-2	-8	-67	-77	-3	-9	-50	-60	70	80	70	80
644	7200	0.8	9.8	250	6	233.333	4	-1	-73	-82	3	-2	-70	-81	80	58	60	72
645	8024	1	1.1	200	6	136.667	2	0	-75	-81	-5	4	-81	-87	60	78	55	75
646	8517	1.1	9	400	6	136.667	5	12	-62	-84	7	12	-66	-84	75	75	75	75
647	6502	1	9.8	70	6	100	6	11	-66	-84	7	10	-67	-87	75	72	78	65
648	8408	1.5	11.3	130	6	170	6	11	-65	-87	8	10	-61	-89	60	75	60	75
649	6862	1	9.8	260	6	190	5	7	-60	-92	4	6	-61	-92	78	65	75	80
650	7809	1	8.6	280	7	163.333	4	7	-61	-92	7	7	-56	-91	73	75	75	75
651	7752	1.3	8.6	230	6	116.667	4	6	-56	-90	4	7	-54	-86	75	75	75	75
652	9000	1.5	10	250	6.5	116.667	5	4	-58	-84	5	6	-57	-80	75	75	75	75
653	6556	1	9.2	250	6	150	7	5	-59	-80	9	6	-50	-72	75	75	75	75
654	7100	1.3	8	400	7	93.3333	4	7	-56	-84	-1	5	-54	-79	75	75	75	75
655	7128	1.4	11.6	180	6	160	-2	5	-54	-79	3	6	-55	-79	75	75	75	75
656	6198	1	9.8	230	6	183.333	7	6	-55	-78	8	5	-45	-60	75	75	75	75
657	9000	1.8	10	250	6.5	133.333	8	5	-45	-60	3	7	-53	-75	75	75	75	75
658	7891	1.2	10.5	250	7	106.667	2	7	-53	-75	3	7	-50	-77	75	75	75	75
659	6719	1.3	10.4	260	7	96.6667	0	8	-48	-75	1	7	-45	-79	75	75	73	77
660	9349	1.1	8.8	170	7	193.333	3	8	-44	-79	-1	7	-41	-75	75	75	75	75
661	6566	1.1	9	310	7	110	6	7	-41	-75	-2	6	-35	-72	75	75	75	75
662	6310	1.1	8.2	270	7	126.667	1	5	-34	-71	-5	3	-31	-61	75	75	75	75
663	6500	0.8	15	250	6.5	123.333	-1	-4	-28	-58	-4	-2	-29	-56	75	75	75	75
664	5851	1.1	20	290	7	236.667	-10	-10	-30	-49	-8	-7	-36	-54	75	75	75	75
665	4200	1	28	240	6	226.667	3	-5	-22	-48	4	-6	-21	-46	75	75	75	75
666	7591	1	18	170	7	153.333	3	-6	-30	-46	1	6	-22	-51	75	75	75	75
667	6436	0.8	14.9	250	7	126.667	0	1	-28	-51	0	7	-16	-57	75	75	75	75
668	8133	0.8	23	300	7	123.333	4	6	-16	-58	1	8	-16	-45	75	75	75	75
669	7922	1	23	210	6	153.333	7	10	-13	38	5	8	-14	-39	75	75	75	75
670	8408	1	29	210	6	220	5	9	-17	-33	4	9	-13	-40	75	75	75	75
671	6442	1	29	200	6	236.667	4	9	-17	-32	3	7	-15	-20	75	75	75	75
672	6680	1.1	19	210	6	156.667	11	13	-20	-34	10	12	-18	-30	75	75	75	75
673	7998	0.9	20	250	7	96.6667	8	13	-33	-37	0	16	-24	-41	75	75	75	75
674	7100	1.2	30	320	7	173.333	1	16	-24	-41	0	13	-19	-48	75	75	75	75
675	7860	1	30	310	8	173.333	-3	13	-21	-47	-3	8	-23	-46	75	75	75	75
676	7200	1.2	30	400	7	106.667	-3	9	-22	-44	7	8	-19	-48	75	75	75	75
677	7238	1.1	30	300	7	183.333	-7	8	-19	-48	-3	8	-16	-51	75	75	75	75
678	5896	1	48	250	6	200	-4	-10	-50	-58	-2	-7	-55	-66	75	75	75	75
679	7560	1	31	310	7	133.333	-9	-15	-56	-60	-1	-13	-57	-67	75	75	75	75
680	9200	1.3	35	330	7	140	-7	-13	-57	-67	-1	-11	-38	-72	75	75	74	76
681	8576	1.3	36	270	7	126.667	-2	-10	-46	-64	-2	-9	-35	-63	75	75	75	75
682	8500	1.2	35	310	7	153.333	-5	-9	-34	-57	-2	-9	-27	-61	75	75	75	75
683	8900	1.2	38	400	7	140	-1	-9	-29	-60	-4	7	-36	-45	75	75	75	75
684	6892	1	9.8	280	6	126.667	10	9	-43	-76					75	75	75	75
685	7456	0.7	11.2	390	6	116.667	14	12	-39	-74	10	8	-35	-63	75	75	76	75
686	6333	1.1	8.2	2.4	7	90	13	15	-38	-74	7	5	-40	-68	75	75	75	75
687	8061	1	9	230	7	93.3333	5	16	-40	-68	2	14	-37	-66	75	75	75	75
688	6500	1.3	10	300	7	136.667	1	4	-37	-66	5	17	-25	-62	75	75	74	76
689	7431	1	10	180	7	116.667	4	10	-23	-61	3	8	-20	-49	75	75	75	75
690	7000	1.4	10	250	7	116.667	3	8	-20	-49	10	12	-30	-53	75	75	75	75
691	6850	1.1	10	270	7	123.333	8	11	-30	-55	5	11	-26	-57	75	75	75	75
692	7200	1.2	30	400	7	150	4	11	-26	-57	0	8	-24	-52	75	75	75	75
693	8650	1.1	35	320	7	123.333	0	8	-24	-52	-3	-4	-20	-50	75	75	74	76
694	6500	1.2	35	400	8	150	-3	4	-20	-50	-4	-1	-27	-48	75	75	75	75
695	6800	1	55	260	6	203.333	-1	6	-41	-63	-2	-8	-52	-63	75	75	75	75
696	6700	1	49	260	6	253.333	0	-7	-43	-59	1	-7	-43	-60	75	75	75	75
697	5816	1	45	200	7	216.667	6	-9	-43	-64	6	-10	-34	-59	75	75	75	75
698	7065	1.1	54	260	6	260	3	-5	-41	-66	6	-8	-36	-57	75	75	75	75
699	7689	1	45	160	6	196.667	17	-3	-32	70	18	-4	-20	-72	75	75	75	75
700	5014	1	50	160	6	210	18	2	-31	-67	15	3	-24	-55	75	75	75	75
701	6147	1	60	160	6	210	28	13	-26	-65	-24	10	-20	-60	75	75	75	75
702	7313	1	55	200	6	186.667	25	23	-25	-59	-20	18	-15	-40	75	75	75	75
703	4011	1	50	100	6	150	24	28	-26	-55	20	30	-20	-35	75	75	75	75
704	5429	1	53	250	6	213.333	14	31	-18	-49	10	28	-19	-30	75	75	75	75
705	8490	1.1	40	300	7	103.333	-16	-32	-27	-38	11	-32	-30	-49	75	75	75	75
706	8100	1.3	45	400	7	176.667	11	32	-30	-49	8	29	-25	-49	75	75	75	75
707	6900	1.2	45	400	7	166.667	9	30	-28	-48	6	24	-24	-50	75	75	75	75
708	8200	1.2	45	400	7	160	7	23	-27	-51	1	15	-24	-48	75	75	75	75
709	8415	1.3	45	360	7	170	1	15	-24	-46	5	9	-20	-51	75	75	75	75
710	8500	1.1	45	370	7	166.667	5	9	-20	-51	4	10	19	-49	75	75	75	75
711	8900	1.2	50	400	7	166.667	3	7	-20	-51	5	10	-20	-45	75	75	75	75
712	8184	1	55	210	7	176.667	7	9	-9	-43	8	10	-7	-60	75	75	75	75
713	8572	1	60	160	7	230	7	-9	-10	-45	10	9	-41	-25	75	75	78	75
714	8151	1	70	160	7	176.667	10	11	-39	-24	12	12	-44	-26	75	75	75	75
715	5816	1.2	60	160	7	180	12	13	-30	-19	9	12	-42	-26	75	75	75	75
716	8426	1	70	140	7	196.667	11	5	-40	-20	11	8	-45	-25	75	75	75	75
717	7931	1	70	160	7	196.667	11	9	-43	24	12	5	-47	-21	75	75	75	75
718	9000	1.2	45	400	7	140	7	11	-22	-48	0	11	-14	-45	75	75	75	75
719	8700	1.2	47	400	7	136.667	2	12	-15	-45	-2	10	-14	-41	75	75	75	75
720	8500	1.2	43	400	7	156.667	-1	10	-13	-41	3	8	-11	-39	75	75	75	75
721	8600	1.2	45	400	7	173.333	2	11	-11	-37	1	6	-10	-34	75	75	75	75
722	8700	1.2	48	400	7	113.333	1	6	-11	-34	4	5	-25	-45	75	75	75	75
723	7600	1	60	120	7	130	6	5	-24	-46	5	5	-22	-45	75	75	75	75
724	7800	1.4	50	250	6.5	136.667	5	10	-19	-45	9	6	-17	-47	75	75	75	75
725	7500	1.1	45	300	7	113.333	6	7	-16	-48	7	9	-16	-48	75	75	75	75
726	8200	1.1	47	400	7	136.667	7	9	-16	-48	2	3	-9	-33	75	75	75	75
727	8150	1.2	45	310	7	146.667	-1	3	-9	-31	2	4	-12	-29	75	75	75	75
728	7972	1	50	140	6	176.667	-1	5	-7	-25	-1	5	-8	-30	75	75	75	75
729	9530	1	65	100	6	153.333	0	5	-10	-31	-3	5	-6	-33	75	75	75	75
730	6889	1	70	160	6	186.667	-1	-6	-5	-38	-1	5	-6	-34	75	75	75	75
731	4872	1	66	120	6	166.667	2	2	-2	-30	4	4	-4	-35	75	75	75	75
732	7200	1.3	45	270	7	130	4	4	-4	-35	3	5	-12	-38	75	75	75	75
733	7667	1	66	120	6	180	-1	3	-13	-35	-3	2	-17	-37	75	75	75	75
734	7385	1.2	60	120	6	193.333	-3	1	-20	-35	-2	3	-23	-40	75	75	75	75
735	6191	1.1	66	220	6	196.667	-1	3	-25	-38	-1	2	-29	-42	75	75	75	75
736	7554	1	69	120	6	180	-1	3	-35	-45	2	-1	-31	-48	75	75	75	75
737	7200	1.3	45	310	7	153.333	-2	2	-34	-49	0	1	-30	-55	75	75	75	75
738	8260	1.3	10	290	7	126.667	0	0	-31	-54	-1	1	-25	-57	75	75	75	75
739	8216	1.3	45	310	7	130	-1	0	-28	-57	-2	0	-25	-55	75	75	75	75
740	7000	1.2	45	300	7	146.667	-3	-1	-25	-56	1	1	-20	-52	75	75	75	75
741	6500	1	61	240	6	153.333	-1	1	-21	-52	-2	2	-21	-30	75	75	75	75
742	5273	1	66	160	6	130	-1	3	-17	-47	0	1	-16	-40	75	75	75	75
743	4099	1.1	56	120	6	163.333	-1	2	-10	-40	2	3	-12	-45	75	75	75	75
744	5856	1	59	120	6	166.667	-1	2	-4	-35	-1	2	-10	-38	75	75	75	75
745	6082	1	65	140	6	146.667	0	1	-10	-32	2	2	-15	-36	75	75	75	75
746	7500	1.1	40	300	7	126.667	2	1	-15	-35	-2	5	-14	-34	75	75	75	75
747	7160	1.1	40	280	7	146.667	-1	4	-14	-34	0	4	-16	-34	75	75	75	75
748	7520	1.1	45	290	7	123.333	-2	3	-15	-36	-3	6	-16	-34	75	75	74	76
749	6766	1.2	45	280	7	143.333	1	6	-15	-34	0	8	-13	-38	75	75	75	75
750	4719	1	60	150	6	156.667	2	10	-4	-30	8	14	-10	-36	75	75	75	75
751	7500	1.1	50	250	6.5	116.667	8	14	-10	-26	11	13	-20	-35	75	75	75	75
752	7290	1	58	160	6	103.333	9	13	-20	-36	8	11	-18	-35	75	75	75	75
753	6286	1	60	160	6	136.667	12	17	-25	-43	14	27	-28	-48	75	75	75	75
754	7107	1.1	45	300	7	96.6667	19	27	-28	-48	15	29	-35	-55	75	75	74	76
755	6950	1.2	45	310	7	86.6667	17	29	-36	-53	11	28	-38	-57	75	75	75	75
756	6890	1.2	45	310	7	90	13	29	-39	-57	10	25	-40	-57	75	75	75	75
757	6800	1.2	45	300	7	90	10	26	-42	-58	4	22	-43	-62	75	75	75	75
758	6915	1.2	47	400	7	116.667	5	22	-44	-62	5	18	-44	-67	75	75	75	75
759	5303	1	50	160	6	146.667	4	18	-51	-70	9	14	-50	-76	75	75	75	75
760	6550	1	60	250	6	133.333	8	15	-55	-78	16	11	-50	-81	75	75	75	75
761	5774	1	60	260	6	150	22	12	-48	-80	18	10	-40	-72	75	75	75	75
762	5887	1	60	200	6	166.667	12	10	-50	-70	17	15	-56	-78	75	75	75	75
763	7100	1.1	45	300	7	96.6667	18	16	-59	-78	15	19	-55	-79	75	75	75	75
764	7200	1.2	48	400	7	123.333	15	19	-55	-79	10	22	-46	-85	65	85	60	90
765	7380	1.2	45	310	7	123.333	10	23	-45	-86	4	21	-41	-84	70	80	65	85
766	7201	1.1	45	300	7	150	4	21	-40	-84	-2	20	-42	-79	76	74	70	80
767	6810	1.4	45	280	7	143.333	-2	20	-42	-79	-4	13	-41	-77	73	77	74	76
768	6300	1.1	45	320	7	93.3333	-4	12	-42	-77	1	8	-44	-71	80	70	65	85
769	5254	1	60	160	6	173.333	-1	8	-40	-71	3	7	-43	-68	75	75	75	75
770	6029	1	62	220	6	146.667	4	7	-44	-68	9	7	-49	-65	75	75	75	75
771	5768	1.2	60	220	6	173.333	9	8	-42	-67	7	8	-48	-68	75	75	75	75
772	8000	1.8	50	250	6.5	116.667	8	9	-49	-66	-8	11	-50	-65	75	75	70	80
773	6199	1	62	240	6	156.667	8	11	-50	-66	7	12	-48	-71	75	75	75	75
774	5896	1	60	160	6	193.333	9	13	-48	-71	8	14	-46	-73	75	75	75	75
775	8621	1	45	300	7	106.667	9	13	-46	-75	6	15	-43	-76	74	76	64	86
776	8610	1.2	46	320	7	156.667	5	15	-45	-75	5	16	-42	-69	70	80	68	82
777	8500	1.3	45	280	7	180	4	15	-44	-69	-2	14	-40	-65	65	85	66	84
778	8605	1.2	45	300	7	156.667	1	15	-40	-65	-2	12	-38	-64	69	81	70	80
779	8591	1.2	45	300	7	153.333	-1	14	-36	-64	-1	9	-36	-60	72	78	74	76
780	6683	1	60	220	6	166.667	2	2	-37	-57	3	4	-35	-56	75	75	75	75
781	13000	1.8	8	100	1	140	9	8	-55	-60	3	5	-35	-45	70	70	70	70
782	12000	0.9	30	200	6	226.667	3	5	-15	-45	5	5	-17	-47	75	75	73	76
783	10200	1.9	40	150	6	180	4	4	-17	-45	3	5	-11	-45	65	70	65	75
784	10050	1.9	40	170	6	203.333	3	5	-13	-43	7	6	-14	-41	65	70	65	70
785	9200	1.8	40	180	6	213.333	7	6	-14	-41	10	7	-6	-39	60	75	60	70
786	10900	1.6	45	200	6	253.333	8	7	-6	-39	11	11	-12	-31	75	75	75	70
787	9050	1.8	46	200	6	230	11	10	-12	-31	12	7	-13	-28	73	77	75	75
788	9885	1.8	40	180	6	216.667	12	7	-13	-28	11	11	-12	-29	75	70	68	72
789	9200	1.7	40	170	6	190	11	11	-12	-29	10	12	-13	-30	65	70	65	70
790	9820	1.9	40	190	6	213.333	10	12	-13	-30	19	11	-13	-33	70	65	70	65
791	8272	1	45	250	6.5	263.333	42	9	-10	-39	43	9	-9	-34	75	75	75	75
792	7200	1.2	45	260	6.5	183.333	34	18	-12	-35	30	26	-14	-32	75	75	75	75
793	7706	1.2	45	250	6.6	160	30	26	-14	-32	26	32	-15	-31	75	75	75	75
794	8119	1.8	50	150	6	170	26	32	-15	-31	22	35	-14	-35	65	70	65	70
795	9046	1.8	50	250	6	116.667	22	35	-15	-34	18	36	-11	-36	60	70	65	90
796	8796	1.7	55	250	6	123.333	16	36	-11	-37	12	31	-6	-36	70	81	65	86
797	8500	1.6	35	150	6	203.333	11	30	-12	-31	14	27	-15	-28	72	78	80	70
798	9900	1.5	35	160	6	230	14	26	-15	-27	6	26	-13	-28	70	80	75	75
799	11212	2.3	12	210	6	126.667	12	26	-13	-28	9	22	-9	-31	76	80	64	89

## Sheet: South-Shield
Ring number	T (KN)	CT (MN*m)	v (mm/min)	GP (kPa)	GV (m3)	FP (kPa)	TD before shield driving (mm)				TD after shield driving (mm)				TV (mm)
							Horizontal (front)	Horizontal (back)	Vertical (front)	Vertical (back)	Horizontal (front)	Horizontal (back)	Vertical (front)	Vertical (back)	Left	Right	Top	Bottom
1	7147	2.4	15			203.333	8	6	12	13	7	7	9	10
2	8800	2.3	13			126.667	7	7	9	10	6	7	3	6
3	7100	2.1	15			--
4	5284	2.1	20			130	9	9	2	-4	5	11	3	-3	30	60	100	49
5	5876	2.3	22			93.3333	10	11	0	-6	8	8	-4	-5	100	67	92	58
6	7743	2.5	11			136.667	8	8	-4	-5	8	6	-9	-8	75	75	80	40
7	7123	1.3	16			173.333	5	4	-14	-13	6	3	-17	-14	25	20	45	40
8	6150	1.6	18			123.333	8	5	-14	-11	6	2	-18	-19	68	70	79	70
9	8700	3	17			123.333	6	2	-18	-19	-3	0	-18	-25	68	75	72	75
10	9515	2.3	25	200	6	116.667	-3	-4	-23	-28	-3	-5	-24	-30	70	69	84	74
11	8526	3.7	20	300	6	146.667	-3	-5	-24	-30	1	0	-23	-34	72	75	75	78
12	5890	2.7	18	200	6	140	10	1	-22	-34	0	0	-22	-35	72	75	74	80
13	7500	1.5	34	200	6	163.333	10	1	-25	-35	2	-1	-25	-34	72	70	75	80
14	5350	1.2	28	200	6	176.667	1	-2	-26	-34	2	-2	-25	-34	72	73	76	80
15	7819	1.8	35	250	6	200	2	-2	-25	-34	0	-3	-29	-36	72	78	79	71
16	6912	1.6	32	300	6	143.333	0	-3	-29	-36	3	-4	-26	-37	80	70	78	72
17	6250	1.3	32	200	6	163.333	4	-4	-28	-37	2	-4	-25	-38	70	80	72	72
18	6915	2	30	250	6	246.667	4	-3	-29	-38	4	-3	-28	-40	71	79	73	77
19	6578	1.5	33	200	6	180	3	-2	-28	-40	0	-1	-27	-41	70	82	67	80
20	7350	2.2	26	200	6	156.667	-2	0	-27	-41	1	-1	-20	-42	70	82	64	78
21	6915	1.6	28	200	6	163.333	4	0	-28	-41	5	-1	-29	-43	70	80	78	72
22	8315	2.3	27	210	6	273.333	5	-1	-29	-42	2	-3	-25	-43	71	79	68	82
23	7242	1.4	27	200	6	266.667	2	-2	-23	-42	6	-2	-23	-40	70	72	80	80
24	6423	1.4	27	200	6	253.333	2	-1	-21	-39	-6	-2	-20	-39	80	80	71	71
25	7214	1.8	27	210	6	186.667	-1	-2	-21	-39	3	-2	-20	-38	76	74	71	79
26	7577	2	32	200	6	206.667	-12	1	-20	-37	-2	0	-21	-36	75	72	70	76
27	6280	1.5	30	200	6	196.667	-2	0	-21	-36	-3	-1	-20	-35	78	80	70	71
28	6425	1.5	30	200	6	183.333	0	-2	-4	-35	1	-2	-22	-34	70	72	73	73
29	7300	2.6	26	240	5	196.667	1	-3	-24	-30	3	-6	-25	-34	77	73	72	78
30	4872	1.5	27	200	6	170	1	-4	-23	-34	2	-5	-25	-35	78	75	68	82
31	6273	1.5	28	200	6	206.667	3	-3	-24	-34	0	-1	-21	-36	73	70	68	80
32	7300	1.8	32	200	6	183.333	1	-2	-22	-36	2	-4	-22	-36	77	73	75	75
33	6780	1.5	27	200	6	210	2	-3	-21	-35	-2	-1	-18	-35	82	75	70	78
34	6875	1.5	27	200	6	170	-1	-1	-18	-35	-3	-1	-19	-34	79	75	77	80
35	7257	1.9	31	200	6	176.667	5	0	-16	-29	7	0	-17	-31	67	83	72	78
36	6726	1.5	27	200	6	196.667	2	0	-16	-31	2	-2	-17	-32	72	70	68	78
37	6785	2	27	200	6	166.667	2	-3	-17	-32	2	-2	-18	-30	62	70	78	76
38	7123	1.1	24	240	6	180	1	-1	-15	-19	-5	-2	-15	-30	73	77	71	79
39	6917	1.7	23	210	6	216.667	-2	-5	-15	-30	2	-4	-14	-28	68	72	69	71
40	7985	2.4	27	210	6	120	2	-4	-14	-28	-4	-6	-16	-26	78	75	76	70
41	7469	2.2	27	200	8	173.333	-4	-6	-16	-26	8	-6	-16	-25	72	71	74	70
42	7124	2.6	24	210	6	156.667	8	-6	-16	-25	-2	-3	-19	-27	66	84	70	80
43	7214	1.2	25	200	7	156.667	-2	-3	-19	-27	-4	-5	-19	-26	56	94	80	70
44	9022	1.5	21	200	8	116.667	-4	-5	-19	-36	0	0	-15	-29	75	70	72	71
45	7669	1.5	29	200	8	123.333	0	0	-15	-19	2	-1	-14	-28	68	88	64	84
46	7159	2	24	210	6	133.333	-1	-2	-19	-29	0	-6	-16	-26	61	89	65	85
47	7689	1.9	23	200	6	136.667	1	-7	-17	-26	12	-2	-14	-22	70	80	75	85
48	8475	2	23	210	8	116.667	12	-2	-14	-22	12	2	-9	-23	75	85	67	83
49	9600	2.6	20	200	7	160	4	-2	-11	-24	5	7	-13	-22	68	82	72	78
50	8976	1.7	22	210	8	153.333	22	22	-19	-28	19	23	-20	-29	68	95	73	74
51	7899	2.1	25	250	6	146.667	15	22	-23	-29	11	22	-24	-30	56	94	77	73
52	8915	2	26	200	6	163.333	11	22	-25	-30	-1	-17	-14	-33	61	89	70	80
53	8676	1.7	27	210	7	156.667	-1	-17	-19	-33	5	9	-21	-31	68	89	71	71
54	8548	1.7	21	210	7	156.667	5	9	-21	-31	-5	9	-24	-31	73	75	70	78
55	9358	1.7	22	210	7	156.667	2	4	-25	-31	6	-2	-19	-34	80	65	80	70
56	7915	2.2	30	200	6	180	6	-3	-21	-33	1	-2	-19	-35	80	70	75	75
57	8215	2	29	200	6	176.667	1	-2	-19	-35	1	-2	-15	-34	80	70	75	70
58	11051	4.5	25	200	7	143.333	0	-2	-15	-35	3	1	-20	-30	70	78	77	72
59	10143	2.9	22	200	6	133.333	3	1	-20	-30	8	3	-18	-30	75	75	80	70
60	8126	1.4	24	200	6	200	8	-3	-18	-30	4	6	-18	-30	70	80	74	76
61	9720	1.7	22	210	7	200	8	3	-24	-31	0	7	-21	-30	75	82	84	74
62	9586	1.7	30	210	7	196.667	3	0	-24	-30	-2	3	-16	-33	70	83	74	74
63	9376	2	23	210	7	140	-3	3	-16	-34	7	4	-20	-32	67	73	71	75
64	10157	2.8	26	240	7	110	-3	3	-11	-34	-4	3	-21	-33	76	80	71	77
65	9915	2.1	23	210	7	203.333	-4	3	-21	-33	3	0	-19	-33	77	70	72	75
66	8832	2.7	20	200	7	186.667	-2	-1	-20	-32	4	-3	-21	-33	72	80	72	80
67	8765	1.7	22	210	7	156.667	4	-3	-21	-33	-2	-4	-16	-31	74	84	62	78
68	9015	3	20	250	7	220	-3	-3	-19	-31	-3	-4	-21	-30	78	71	74	75
69	12137	3.4	20	200	7	203.333	-3	-4	-22	-30	2	-5	-24	-37	85	85	75	75
70	12186	2	25	220	7	170	-1	-3	-27	-29	-1	-1	-22	-31	80	70	78	71
71	10860	1.7	22	160	7	156.667	-1	-1	-22	-31	-2	3	-20	-32	75	82	73	74
72	11456	2.3	24	200	6	136.667	-2	3	-20	-32	0	5	-25	-32	72	74	70	78
73	11985	3.5	27	210	6	146.667	0	5	-23	-32	1	4	-15	-28	75	74	80	70
74	12976	1.7	21	210	7	183.333	-9	-5	-14	-24	1	-10	-19	-20	80	78	76	77
75	13985	2	20	210	7	150	-1	-10	-19	-20	-6	-11	-13	-20	81	72	80	69
76	14350	2.7	18	200	7	186.667	-4	-10	-18	-20	-6	-11	-18	-18	78	75	72	80
77	14826	1.7	22	210	7	180	-6	-11	-16	-18	-3	-7	-28	-19	90	61	91	60
78	15390	2.9	20	200	7	166.667	-6	-6	-25	-22	-7	-6	-23	-27	74	76	76	74
79	14963	3	30	200	7	143.333	-6	-6	-27	-27	-2	-5	-25	-30	87	73	88	60
80	13641	2.9	25	200	7	250	1	-5	-24	-34	8	-3	-26	-33	75	76	78	74
81	13295	3.1	28	250	7	143.333	7	-3	-25	-33	1	1	-23	-34	76	79	78	70
82	11540	1.9	20	300	7	146.667	2	1	-24	-34	0	1	-25	-34	62	73	73	72
83	10927	2.7	24	200	7	226.667	0	1	-25	-34	-3	1	-29	-36	70	88	78	67
84	9441	2	21	200	7	253.333	-3	1	-29	-36	1	-1	-30	-34	65	89	74	75
85	14548	4.7	12	210	7	243.333	1	-1	-32	-34	1	-4	-32	-35	78	71	75	76
86	12160	1.8	12	210	7	146.667	0	-2	-32	-34	-5	1	-35	-34	65	90	72	72
87	12876	1.8	18	200	6.5	143.333	5	3	-36	-34	8	5	-43	-35	65	90	75	75
88	13000	2	25	200	7	143.333	7	4	-42	-37	-9	6	-43	-40	80	80	75	75
89	9054	1	24	200	6	210	9	6	-43	-40	12	5	-43	-46	78	75	77	74
90	9200	0.9	30	200	6	226.667	9	6	-42	-46	8	5	-40	-43	90	60	80	70
91	9641	1.5	29	200	8	256.667	8	5	-41	-53	5	9	-35	-55	92	75	72	75
92	10567	1.9	26	200	8	233.333	5	9	-35	-55	12	11	-38	-57	85	75	75	76
93	9800	1.8	30	300	6	246.667	11	9	-37	-58	10	11	-37	-60	75	78	67	85
94	10000	1.9	36	210	7	253.333	15	12	-60	-38	15	13	-57	-40	87	69	88	67
95	9000	1.6	33	220	7	250	13	12	-56	-38	18	15	-52	-40	79	70	78	71
96	8500	1.6	37	210	6	200	20	15	-52	-42	12	15	-42	-54	63	86	60	89
97	8026	1.2	30	200	7	196.667	12	16	-41	-54	7	13	-47	-56	88	75	73	75
98	9292	1.5	31	210	7	253.333	7	15	-47	-55	13	18	-45	-57	85	75	73	79
99	9726	1.5	32	210	7	196.667	13	18	-45	-57	-10	-14	-49	-61	80	78	75	78
100	8000	1.2	36	220	7	256.667	-11	-14	-49	-61	18	18	-44	-64	76	73	70	80
101	8742	1.5	27	210	6	200	15	19	-43	-66	14	20	-39	-68	74	72	75	72
102	8000	1.3	30	210	6	173.333	17	20	-39	-66	26	25	-40	-65	76	74	77	73
103	8300	1.3	30	250	7	180	19	25	-46	-72	22	28	-46	-72	70	78	67	82
104	8000	1.4	30	230	7	203.333	27	27	-46	-73	20	27	-40	-70	74	75	63	87
105	8000	1.3	33	200	6	143.333	20	27	-40	-70	27	29	-40	-67	73	77	83	67
106	8768	1.4	32	200	6	180	21	27	-39	-66	21	26	-41	-63	70	75	65	88
107	8672	1.4	36	200	6	223.333	24	26	-43	-63	22	29	-42	-65	75	80	70	82
108	8000	1.4	31	180	7	133.333	23	28	-45	-63	25	29	-45	-61	75	75	87	63
109	8700	1.6	30	200	7	190	18	27	-46	-61	21	28	-46	-62	75	75	66	83
110	8400	1.5	30	200	7	136.667	22	26	-48	-64	17	25	-49	-66	75	75	63	87
111	8576	1.5	35	200	6	153.333	17	20	-45	-68	10	21	-44	-77	72	81	75	72
112	8200	1.4	30	230	7	186.667	19	19	-61	-85	22	18	-61	-82	75	75	66	84
113	8100	1.5	31	210	7	190	24	18	-63	-82	26	19	-62	-82	75	75	68	82
114	11560	2	40	200	6	120	22	23	-67	-85	21	22	-65	-83	65	78	77	80
115	9010	1.6	30	200	6	156.667	21	25	-63	-85	21	25	-67	-84	77	78	75	76
116	9276	1.4	31	200	6	136.667	21	25	-67	-84	20	25	-63	-88	75	75	50	80
117	9784	1.7	36	210	6	140	20	25	-63	-88	15	22	-64	-86	71	70	72	86
118	9760	1.7	40	200	6	160	17	19	-64	-84	15	18	-64	-84	80	74	65	80
119	9672	1.7	37	200	6	166.667	16	17	-66	-83	18	18	-66	-84	70	65	55	87
120	8000	1.4	30	200	7	130	18	18	-67	-83	19	17	-64	-85	73	77	60	88
121	9000	1.1	30	210	6	140	19	17	-64	-85	22	18	-65	-82	74	76	58	89
122	9000	1.2	35	230	7	160	22	18	-65	-82	20	18	-60	-82	74	76	64	86
123	8211	1.1	36	210	7	160	25	18	-64	-62	27	22	-65	-81	75	72	50	82
124	9678	1.4	27	210	6	180	25	22	-66	-81	24	23	-62	-82	70	75	63	89
125	9500	2	30	210	6	206.667	30	24	-64	-82	23	27	-60	-80	75	76	65	87
126	10203	2	28	300	7	173.333	22	27	-6	-80	11	23	-57	-81	75	76	65	87
127	9204	2.1	37	210	7	150	18	23	-58	-82	15	24	-52	-82	75	80	60	89
128	10152	2.4	32	200	7	163.333	20	22	-55	-80	6	23	-50	-76	67	80	59	96
129	12300	2.5	25	260	7	153.333	6	23	-50	-76	0	20	-50	-72	63	87	68	82
130	12200	2.6	25	200	6	146.667	-2	20	-49	-71	14	15	-45	-68	77	75	71	79
131	11000	3	30	240	6	156.667	14	15	-45	-68	10	9	-33	-66	74	76	70	80
132	10267	2.7	32	200	6	166.667	10	10	-34	-65	15	6	-30	-10	77	78	70	80
133	11498	2.8	30	200	7	160	5	6	-30	-60	10	4	-25	-54	72	73	50	100
134	9023	2.7	30	200	6	146.667	10	4	-21	-54	5	6	-20	-48	70	73	60	98
135	10528	2.7	32	200	6	123.333	4	6	-20	-48	7	2	-18	-44	73	75	65	88
136	10091	2.4	32	210	6	146.667	2	6	-8	-41	-3	5	-13	-39	70	78	60	89
137	8672	2.1	27	210	6	170	0	6	-13	-37	3	6	-10	-33	72	75	69	82
138	8027	1.3	36	200	7	136.667	1	6	-9	-34	9	8	-7	-30	75	76	61	89
139	9870	2.5	35	200	6	160	9	8	-7	30	9	8	-8	-24	65	85	60	88
140	10725	2.3	35	300	6	166.667	9	8	-8	-24	7	9	-8	-22	70	90	60	110
141	10131	2.5	40	300	6	130	7	9	-8	-22	4	11	-9	-20	70	80	70	80
142	8051	2.2	40	200	8	160	4	11	-9	-20	14	13	-10	-17	70	80	60	90
143	8264	1.8	37	210	6	166.667	15	13	-10	-19	14	14	-13	-19	71	80	60	87
144	9053	1.5	38	220	6	163.333	14	12	-15	-19	11	14	-14	-21	70	76	60	87
145	8211	1.2	37	210	6	150	13	13	-11	-21	13	16	-18	-24	72	78	62	84
146	9037	1.4	40	300	6	150	13	16	-18	-24	15	15	-24	-28	77	72	70	80
147	9023	1.6	40	300	6	143.333	15	15	-24	-28	18	14	-20	-31	75	75	70	80
148	8091	1.6	40	200	7	150	18	14	-20	-31	21	18	-21	-31	80	85	70	80
149	8035	1.7	45	200	6	156.667	21	18	-21	-31	21	20	-17	-32	75	77	70	80
150	8768	1.5	39	210	7	143.333	21	20	-17	-32	15	22	-7	-25	72	80	61	86
151	9321	1.6	39	210	6	143.333	18	22	-7	-24	10	21	-4	-26	72	86	69	82
152	10528	2.2	45	200	6	143.333	12	21	-6	-27	20	17	-10	-20	80	77	75	75
153	10980	2.4	40	200	6	143.333	20	17	-10	-20	12	16	-12	-21	80	75	75	75
154	11325	2.6	40	200	6	146.667	12	16	-12	-21	18	15	-12	-21	77	75	75	78
155	12850	2.9	35	200	6	156.667	18	15	-12	-21	10	13	-17	-23	80	75	77	78
156	11678	2.2	36	210	6	140	9	12	-15	-24	11	12	-13	-27	72	79	69	84
157	11207	2	42	200	6	146.667	13	12	-11	-27	6	12	-13	-29	70	83	62	84
158	10781	1.8	46	200	6	146.667	11	12	-74	-28	6	14	-13	-29	71	81	62	87
159	8264	1.5	46	200	6	150	6	14	-13	-29	0	9	-13	-25	77	77	69	84
160	11487	1.4	15	220	6	146.667	20	9	-8	-23	4	16	-13	-22	73	82	68	89
161	10714	1.7	38	200	6	150	4	17	-12	-21	5	15	-13	-20	70	82	68	84
162	10197	2	42	220	6	153.333	2	15	-12	-19	2	13	-11	-30	70	81	69	86
163	8980	2	40	200	6.5	140	0	11	-12	-19	2	10	-13	-18	70	80	68	81
164	8700	1.5	39	250	6.5	143.333	2	10	-13	-18	-1	9	-16	-18	71	79	77	73
165	9024	1.5	42	210	6	143.333	3	8	-19	-18	1	8	-22	-21	71	83	68	86
166	8976	1.5	43	210	6	143.333	4	8	-24	-20	3	7	-27	-25	72	83	69	86
167	7875	1.1	41	250	6.5	140	8	7	-30	-26	7	8	-30	-29	70	79	72	78
168	8925	1.2	41	250	6.5	140	5	8	-32	-28	4	8	-30	-32	70	77	73	78
169	8940	1.5	40	250	6.5	140	9	9	-30	-35	8	10	-30	-37	70	80	77	74
170	8980	1.5	41	250	6.5	150	8	10	-30	-37	13	12	-26	-38	71	77	75	74
171	8527	1.2	39	200	6.5	143.333	13	12	-26	-39	10	14	-23	-40	71	77	75	75
172	9975	1.6	45	210	6	146.667	14	15	-24	-39	10	16	-23	-38	71	84	68	84
173	9851	1.4	44	210	6	140	6	15	-23	-38	9	15	-20	-37	75	76	69	84
174	9286	1.7	46	220	6	180	10	16	-22	-36	9	14	-21	-36	76	78	69	85
175	7676	1.5	43	210	6	143.333	10	15	-22	-34	11	14	-25	-35	70	80	60	80
176	8950	1.5	41	250	6.5	146.667	8	14	-25	-35	7	13	-29	-37	70	80	71	75
177	8960	1.7	40	250	6.5	146.667	9	13	-29	-41	9	12	-28	-40	70	80	70	79
178	10151	1.7	40	200	6	150	13	12	-18	-40	14	12	-19	-44	72	84	69	89
179	8633	1.6	42	220	6	140	14	13	-20	-42	13	15	-18	-41	75	75	75	75
180	8000	1	30	150	6	130	14	15	-17	-41	18	15	-11	-41	75	75	75	75
181	7800	1.1	34	100	6	160	20	16	-11	-41	17	19	-9	-35	75	75	75	75
182	8300	1.2	34	120	6	176.667	17	19	-9	-3.5	14	22	-12	-29	74	76	73	77
183	7960	1.3	44	220	6	140	15	22	-12	-29	8	22	-15	-17	72	75	69	84
184	8243	1.3	44	220	6	150	10	22	-16	-27	2	18	-23	-27	72	80	69	82
185	8693	1.4	42	220	6	143.333	9	21	-22	-25	12	16	-21	-35	70	85	70	89
186	9095	1.3	45	210	6	173.333	11	17	-25	-32	14	15	-29	-38	70	82	69	84
187	8500	1.6	32	100	6	156.667	12	14	-30	-37	15	16	-28	-37	74	76	74	76
188	8500	1.7	32	100	6	150	12	16	-29	-41	16	16	-27	-47	74	76	74	76
189	9200	1.7	33	100	6	140	19	15	-20	-48	21	18	-29	-47	76	74	74	76
190	9600	1.2	32	100	6	183.333	23	17	-30	-46	22	18	-28	-44	75	75	73	77
191	11405	1.3	20	200	6	170	26	19	-30	-43	27	23	-37	-45	70	86	69	84
192	11800	1.4	33	100	6	166.667	29	24	-36	-44	18	24	-38	-46	74	76	74	76
193	10500	1.4	32	100	6	153.333	22	26	-38	-45	20	29	-42	-51	74	76	74	76
194	10500	1.6	37	100	6	140	22	28	-42	-52	15	26	-35	-56	74	75	73	77
195	9700	1.4	37	100	6	140	19	24	-39	-55	11	22	-36	-57	72	78	73	77
196	10121	1.5	35	200	6	153.333	10	22	-40	-59	11	18	-40	-58	75	75	62	75
197	9986	1.3	32	200	6	140	11	17	-40	-57	16	17	-34	-64	70	75	65	75
198	9660	1.6	42	210	6	150	18	17	-36	-61	16	15	-30	-63	75	76	69	84
199	11000	1.7	30	100	6	133.333	1	1	-49	-77	3	1	-54	-82	74	76	73	77
200	10500	1.6	37	100	6	146.667	6	1	-56	-83	3	1	-53	-87	74	76	72	78
201	9500	1.4	37	120	6	150	4	1	-53	-87	3	0	-48	-87	74	76	71	79
202	10463	1.6	40	200	6	150	3	0	-45	-84	-1	1	-40	-83	72	84	69	82
203	9726	1.4	42	210	6	153.333	2	0	-41	-84	-3	0	-34	-78	75	76	71	84
204	9241	1.4	42	210	6	153.333	-3	-1	-36	-76	-6	-1	-29	-70	75	82	70	84
205	8782	1.4	45	210	6	153.333	-4	-1	-34	-70	-10	-4	-25	-64	72	78	69	84
206	8768	1.3	45	210	6	150	-7	-4	-28	-65	-12	-7	-20	-62	82	76	60	90
207	8000	1.1	36	110	6	140	-12	-7	-20	-62	-13	-11	-17	-59	75	75	73	77
208	8000	1	37	100	6	150	-9	-10	-18	-60	-6	-13	-14	-53	75	75	73	77
209	8700	1.3	36	120	6	143.333	-7	-13	-11	-52	-6	-12	-9	-47	74	76	70	78
210	9200	1.6	40	120	6	150	-5	-12	-10	-48	-6	-10	-8	-37	75	75	62	88
211	9800	1.2	57	130	6	140	-4	-10	-7	-37	-7	-7	-9	-34	75	75	63	84
212	9321	1.4	39	210	6	140	-4	-7	-9	-35	-7	-5	-7	-32	75	76	66	84
213	9081	1.5	40	200	6	153.333	-7	-5	-7	-32	-8	-4	-6	-24	73	77	70	80
214	8200	1.1	40	120	6	140	-5	-4	-7	-24	-3	-3	-4	-22	75	75	70	80
215	9051	1.7	40	200	6	150	-8	-5	-4	-24	-8	-4	-9	-21	73	77	71	79
216	8200	1.5	42	130	6	146.667	-8	-4	-9	-21	-6	-6	-16	-23	74	76	60	90
217	8633	1.3	34	200	6	150	-8	-6	-10	-21	-10	-7	-9	-25	75	78	62	84
218	7379	1.3	42	200	6	126.667	-12	-7	-10	-23	-7	-10	-9	-26	75	79	62	84
219	7800	1.4	37	110	5	110	-10	-7	-10	-26	-7	-8	-9	-28	75	75	65	85
220	7900	1.4	33	130	5	146.667	-9	-9	-9	-30	-9	-10	-12	-29	75	75	60	90
221	8607	1.3	41	200	6	140	-11	-11	-13	-30	-7	-10	-13	-31	75	76	62	84
222	8479	1.5	46	200	6	140	-8	-9	-9	-28	-9	-9	-11	-32	75	74	64	86
223	8000	1.2	37	120	5	140	-11	-9	-14	-28	-7	-9	-13	-28	75	75	70	80
224	7300	1.3	38	120	5	150	-7	-9	-13	-18	-8	-9	-10	-31	74	75	70	80
225	7961	1.2	43	200	6	163.333	-9	-9	-10	-32	-7	-7	-13	-32	75	76	64	85
226	8876	1.4	45	200	6	130	-7	-6	-9	-31	-6	-8	-16	-30	75	78	64	80
227	8210	1.3	45	200	6	116.667	-5	-9	-7	-28	-2	-7	-16	-26	79	72	63	87
228	7896	1.3	46	200	6	133.333	-1	-7	-17	-26	-2	-5	-21	-32	75	75	72	78
229	7600	1.4	38	130	6	140	2	-5	-16	-26	-5	-4	-19	-29	74	76	74	76
230	7586	1.8	40	200	6	150	-4	-3	-16	-26	-8	-4	-18	-30	74	75	70	80
231	8300	1.4	30	130	5	150	-8	-4	-18	-30	-14	-5	-23	-34	74	76	72	78
232	10421	1.3	25	200	6	150	-13	-4	-21	-32	-12	-6	-17	-36	76	71	64	82
233	8601	1.5	34	200	6	146.667	-14	-6	-14	-33	-10	-12	-12	-35	80	60	56	90
234	8726	1.5	34	200	6	140	-11	-11	-9	-31	-8	-14	-16	-32	79	71	64	82
235	7673	1.4	36	200	6	156.667	-12	-13	-11	-28	-6	-15	-4	-32	86	70	60	89
236	7836	1.3	35	100	5	150	-6	-15	-4	-32	-9	-12	-7	-28	75	75	74	76
237	8200	1.3	37	130	5	140	-3	-5	-8	-29	-6	-3	-12	-25	73	77	72	78
238	8500	1.6	38	110	5	140	-6	-3	-12	-25	-7	-2	-15	-23	75	75	73	77
239	8300	1.4	40	130	5	140	-4	-2	-15	-24	-9	-2	-18	-26	76	74	70	80
240	8097	1.5	30	110	5	110	-10	-1	-18	-23	-7	-4	-21	-25	80	60	55	100
241	8076	1.4	36	120	5	140	-8	-3	-23	-24	-5	-5	-18	-31	80	65	60	85
242	7621	1.4	34	100	5	143.333	-6	-5	-23	-29	-14	-5	-22	-34	100	56	60	80
243	7986	1.2	34	100	5	140	-11	-5	-23	-34	-15	-5	-24	-37	100	60	50	110
244	8600	1.4	34	130	6	200	-14	-4	-24	-37	-13	-9	-24	-40	80	70	70	80
245	8302	1.5	34	130	6	273.333	-26	-20	-25	-40	-23	-25	-22	-41	78	72	72	78
246	8500	1.3	28	140	5	113.333	-26	-24	-25	-42	-23	-27	-24	-40	78	72	67	83
247	8600	1.4	30	140	6	126.667	-23	-28	-24	-39	-18	-28	-27	-41	75	75	72	78
248	7967	1.2	30	100	5	146.667	-18	-27	-25	-39	-14	-24	-23	-39	82	73	60	95
249	7621	1.4	30	100	5	146.667	-17	-24	-25	-41	-14	-21	-23	-39	82	71	60	89
250	7621	1.4	31	100	5	143.333	-16	-21	-23	-39	-17	-19	-24	-38	80	73	62	89
251	8000	1.3	30	240	6	160	-18	-20	-24	-39	-19	-17	-25	-42	78	72	70	80
252	8200	1.4	28	230	6	150	-20	-18	-23	-42	-18	-18	-25	-43	78	72	72	78
253	7498	1.3	30	100	5	140	-19	-17	-23	-40	-21	-17	-17	-42	70	86	50	95
254	7210	1.3	31	100	5	130	-20	-14	-19	-41	-23	-18	-15	-41	79	71	70	80
255	7210	1.4	27	210	6	140	-22	18	-17	-40	-24	-20	-21	-35	71	79	70	80
256	7246	1.4	30	100	5	140	-24	-20	-21	-35	-28	-20	-22	-34	72	84	62	89
257	7300	1.3	27	120	6	140	-32	-20	-24	-33	-34	-24	-27	-37	66	84	72	78
258	7621	1.2	27	100	5	146.667	-37	-27	-28	-35	-39	-29	-25	-40	75	80	55	90
259	7643	1.2	35	100	5	186.667	-45	-27	-29	-42	-40	-28	-27	-35	75	76	57	92
260	7526	1.2	30	100	5	153.333	-44	-35	-27	-42	-47	-41	-26	-48	70	80	57	92
261	5600	1.2	37	230	6	153.333	-50	-41	-25	-45	-46	-49	-31	-43	74	76	60	90
262	6600	1.3	38	200	6	130	-47	-49	-31	-43	-41	-53	-33	-45	76	74	68	82
263	6700	1.4	38	240	6	130	-43	-52	-33	-42	-39	-56	-41	-52	73	77	70	80
264	7400	1.6	32	210	6	163.333	-39	-56	-41	-52	-25	-50	-36	-43	74	76	70	80
265	7300	1.4	37	210	6	150	-26	-52	-36	-44	-24	-45	-40	-51	72	78	70	80
266	7013	1.2	39	100	5	173.333	-25	-46	-39	-49	-25	-40	-38	-52	80	70	80	95
267	6789	1.2	39	100	5	156.667	-29	-40	-40	-52	-27	-36	-24	-56	70	80	64	89
268	7248	1.2	40	100	5	213.333	-23	-32	-39	-55	-34	-32	-38	-55	70	80	62	90
269	7400	1.5	39	210	6	193.333	-33	-31	-39	-55	-34	-32	-36	-57	74	76	72	78
270	7702	1.5	40	200	6	176.667	-32	-31	-37	-55	-26	-33	-35	-56	74	76	74	76
271	6903	1.4	38	240	6	206.667	-27	-33	-35	-55	-24	-33	-34	-53	70	80	70	80
272	7500	1.5	40	200	6	156.667	-21	-34	-86	-52	-23	-33	-43	-55	70	78	71	79
273	7600	1.1	39	200	6	140	-22	-33	-44	-54	-22	-31	-44	-56	71	79	72	78
274	7600	1.6	38	230	6	130	-24	-29	-47	-56	-18	-27	-42	-59	72	84	62	89
275	6727	1.3	42	100	5	140	-21	-25	-46	-57	-10	-24	-42	-65	70	80	62	89
276	8292	1.5	42	100	5	130	-23	-23	-43	-62	-39	-23	-41	-62	65	85	55	92
277	9453	1.5	46	100	5	143.333	-17	-22	-42	-61	-30	-21	-46	-59	76	80	62	89
278	7900	1.5	37	210	6	153.333	-30	-21	-46	-54	-38	-27	-46	-62	74	76	65	95
279	7924	1.5	40	230	6	146.667	-30	-24	-45	-59	-29	-26	-44	-58	73	77	70	80
280	8766	1.4	30	100	5	176.667	-30	-26	-43	-57	-34	-29	-43	-60	70	80	60	95
281	9031	1.5	40	100	5	170	-34	-29	-43	-60	-33	-34	-46	-64	70	80	50	90
282	8377	1.6	42	100	5	173.333	-34	-31	-43	-60	-31	-36	-47	-63	78	82	61	89
283	8412	1.3	45	100	5	166.667	-27	-34	-46	-59	-27	-35	-41	-65	75	78	50	95
284	8621	1.4	45	100	5	193.333	-26	-33	-44	-59	-32	-34	-49	-70	70	80	60	95
285	8023	1.5	50	210	6	193.333	-32	-34	-49	-70	-13	-15	-45	-68	74	76	73	77
286	8400	1.4	50	210	6	143.333	20	12	-40	-61	4	13	-39	-61	74	76	73	77
287	7400	1.6	50	210	6	116.667	5	11	-40	-62	3	12	-36	-61	74	76	74	76
288	9896	1.7	50	200	6	130	0	12	-35	-61	0	11	-28	-57	75	77	55	90
289	10121	1.8	50	200	6	113.333	0	11	-28	-57	-5	6	-24	-56	70	80	55	90
290	9021	1.7	50	200	6	113.333	-5	6	-24	-56	-5	4	-22	-50	70	80	55	90
291	9681	1.6	50	200	6	133.333	-3	-23	-21	-46	-23	-3	-21	-46	55	90	45	95
292	9780	1.7	50	200	6	133.333	-23	-3	-21	-46	-28	-9	-18	-42	50	85	45	95
293	9000	2.7	52	210	6	126.667	-28	-9	-18	-42	-21	-16	-34	-42	73	77	73	77
294	8802	1.5	53	210	6	126.667	-24	-18	-31	-37	-16	-21	-36	-44	73	77	74	76
295	8900	1.4	54	210	6	200	-20	-24	-34	-42	-17	-25	-39	-48	77	73	74	76
296	7800	1.3	50	220	6	116.667	-20	-26	-39	-47	-13	-28	-44	-52	73	77	74	76
297	6800	1.4	50	230	6	113.333	-14	-25	-4	-48	-11	-26	-46	-54	77	73	73	77
298	7821	1.2	47	100	5	123.333	4	-18	-45	-51	5	-12	-49	-59	75	80	56	89
299	7200	1.5	50	220	6	130	5	-12	-49	-55	1	-4	-55	-59	74	76	73	77
300	7300	1.4	50	220	6	130	3	-3	-57	-57	-8	0	-59	-65	77	73	73	77
301	7100	1.3	50	200	6	113.333	-6	0	-6	-65	-8	-1	-49	-77	73	77	73	77
302	7100	1.4	48	200	6	143.333	-11	0	-55	-75	-19	-2	-60	-77	76	74	71	79
303	7200	1.4	50	200	6	173.333	-14	-3	-58	-80	-20	-5	-60	-82	74	76	72	78
304	6900	1.5	48	220	6	173.333	-24	-6	-60	-81	-26	-14	-58	-83	76	74	73	77
305	7900	1.6	45	200	6	116.667	-24	-14	-56	-83	-28	-19	-53	-83	74	76	72	78
306	8820	1.5	42	100	5	113.333	-29	-19	-51	-83	-28	-24	-55	-76	76	74	73	77
307	9213	1.6	40	100	6	123.333	-29	-24	-56	-75	-21	-27	-47	-76	80	70	70	80
308	9801	1.8	38	200	6	133.333	-31	-27	-47	-76	-36	-31	-46	-74	80	75	67	89
309	9200	2	38	200	6	116.667	-32	30	-46	-71	-37	-33	-51	-37	76	74	72	78
310	7900	1.6	37	210	6	123.333	-36	-33	-53	-68	-40	-35	-54	-67	76	74	73	77
311	7100	1.6	36	210	6	136.667	-40	-35	-54	-67	-40	-37	-57	-67	76	74	74	76
312	7100	1.4	35	200	6	173.333	-40	-37	-57	-69	-39	-40	-56	-75	74	76	74	74
313	7200	1.4	37	210	6	146.667	-39	-40	-56	-75	-32	-41	-56	-75	76	74	72	78
314	7100	1.6	30	210	6	160	-31	-43	-52	-72	-28	-41	-48	-73	74	76	73	77
315	7200	1.4	27	200	6	173.333	-28	-42	-47	-72	-23	-43	-44	-71	76	74	72	78
316	9100	1.5	30	200	6	150	-22	-43	-48	-75	-17	-39	-46	-72	76	74	74	76
317	9000	1.7	30	220	6	160	-17	-40	-46	-72	-14	-33	-44	-68	73	77	73	77
318	8802	1.7	31	200	6	113.333	-13	-33	-45	-67	-18	-28	-45	-63	76	74	74	76
319	7762	1.3	25	100	6	123.333	-19	-28	-47	-61	-20	-23	-44	-64	60	89	60	95
320	10273	1.7	49	100	6	116.667	-21	-21	-42	-60	-22	-18	-40	-66	45	95	45	97
321	10723	1.7	47	100	6	113.333	-26	-20	-45	-64	-32	-20	-38	-68	60	89	65	98
322	10400	1.8	40	200	6	116.667	-32	-20	-38	-66	-39	-21	-37	-66	73	77	73	77
323	10250	1.8	41	200	6	126.667	-41	-22	-38	-64	-48	-27	-35	-61	74	76	74	76
324	10000	1.7	40	200	6	170	-47	-27	-37	-61	-52	-32	-37	-59	73	77	74	76
325	8900	1.5	37	160	6	160	-54	-34	-36	-58	-58	-41	-34	-54	74	76	74	76
326	8900	1.3	35	160	6	176.667	-58	-41	-37	-55	-61	-48	-36	-51	73	77	74	76
327	10125	1.5	32	100	6	163.333	-64	-49	-52	-37	-57	-52	-35	-53	70	90	80	45
328	9798	1.5	36	100	7	153.333	-60	-52	-34	-52	-51	-59	-33	-51	74	76	74	76
329	8900	1.7	32	170	6	163.333	-51	-59	-32	-51	-42	-59	-34	-53	74	76	73	77
330	9000	1.6	36	180	6	160	-43	-59	-33	-52	-35	-59	-37	-51	74	76	74	76
331	8600	1.5	34	170	6	150	-38	-60	-38	-51	-34	-58	-37	-49	73	77	74	76
332	8421	1.5	30	100	7	146.667	-37	-58	-40	-50	-32	-50	-46	-55	70	85	57	89
333	10927	1.5	30	100	6	153.333	-28	-48	-45	-55	-41	-46	-52	-63	60	90	50	95
334	10523	1.7	42	100	6	146.667	-32	-40	-49	-59	-46	-44	-56	-64	65	85	55	92
335	9800	1.7	35	200	6	160	-32	-36	-51	-59	-37	-35	-49	-62	74	76	74	76
336	9020	1.7	35	180	6	156.667	-37	-24	-51	-62	-35	-34	-52	-66	74	76	74	76
337	8100	1.6	40	220	6	133.333	-34	-33	-52	-65	-37	-34	-54	-65	75	75	74	76
338	10211	1.3	32	100	6	116.667	-41	-34	-55	-63	-37	-36	-49	-68	75	82	60	89
339	10125	1.8	60	100	6	116.667	-36	-37	-49	-68	-40	-35	-63	-67	70	80	55	95
340	8967	1.2	51	100	6	113.333	-40	-35	-59	-68	-37	-38	-59	-77	70	85	60	89
341	10213	1.7	50	100	6	130	-41	-38	-62	-76	-38	-38	-62	-81	60	89	50	95
342	10533	1.5	49	100	7	130	-38	-39	-70	-79	-37	-39	-67	-88	70	85	60	91
343	8978	1.8	52	100	6	176.667	-39	-39	-69	-67	-37	-40	-78	-99	70	81	61	89
344	9300	1	50	190	6	190	-38	-41	-76	-92	-45	-42	-73	-98	75	75	74	76
345	9706	1.3	52	100	6	186.667	-38	-40	-76	-96	-42	-44	-70	-95	67	89	55	92
346	9339	1.7	52	100	6	143.333	-41	-43	-72	-94	-49	-46	-71	-103	65	80	55	87
347	9204	1.7	56	100	6	153.333	-48	-46	-71	-100	-52	-48	-79	-101	72	84	57	89
348	9697	1.7	57	100	6	183.333	-57	-44	-81	-98	-62	-48	-81	-100	72	81	59	87
349	8700	1.8	44	250	6.5	130	-59	-49	-82	-97	-67	-53	-80	-100	70	80	78	74
350	8500	1.6	50	150	6	156.667	-67	-56	-78	-101	-67	-60	-76	-101	75	75	74	76
351	8500	1.7	50	140	6	116.667	-69	-59	-78	-100	-69	-65	-78	-100	74	76	74	76
352	8500	1.5	50	190	6	113.333	-73	-66	-76	-96	-70	-72	-73	-94	75	75	74	76
353	8600	1.2	50	180	6	113.333	-71	-72	-74	-95	-67	-76	-74	-94	73	77	74	76
354	8700	2	52	180	6	116.667	-68	-74	-72	-89	-66	-77	-72	-91	76	74	73	77
355	10721	1.6	30	100	6	120	-58	-71	-71	-90	-55	-68	-67	-89	60	87	52	95
356	9836	1.5	41	100	6	116.667	-54	-68	-69	-89	-53	-65	-61	-91	70	85	57	89
357	9321	1.4	45	100	6	123.333	-53	-62	-63	-88	-48	-58	-53	-84	72	84	59	89
358	9200	1.6	43	180	6	116.667	-48	-58	-52	-83	-49	-54	-54	-76	75	75	74	76
359	9000	1.6	51	160	6	123.333	-48	-54	-53	-75	-49	-50	-54	-71	73	77	74	76
360	10000	1.8	50	170	6	176.667	-49	-50	-54	-71	-44	-48	-59	-71	75	75	74	76
361	9500	1.7	50	190	6	183.333	-44	-48	-61	-70	-46	-49	-64	-72	74	76	74	76
362	9700	2	50	170	6	176.667	-45	-49	-66	-69	-48	-48	-61	-79	74	76	73	77
363	10200	2	52	190	6	166.667	-48	-48	-63	-77	-57	-50	-65	-82	73	77	73	77
364	11258	2.1	50	250	6.5	176.667	-51	-61	-62	-79	-63	-53	-56	-82	75	75	78	72
365	11300	2.4	56	180	6	116.667	-57	-59	-60	-81	-41	-53	-66	-86	75	75	74	76
366	11273	1.8	47	100	6	173.333	-44	-45	-68	-68	-36	-50	-72	-69	50	95	50	97
367	11234	2.1	50	100	6	116.667	-39	-51	-73	-88	-31	-47	-68	-91	55	89	55	92
368	10211	2.1	45	100	6	116.667	-27	-48	-70	-89	-24	-42	-14	-92	60	87	57	89
369	11174	2.1	51	100	6	186.667	-24	-40	-76	-90	-20	-34	-78	-91	65	79	56	97
370	11235	2.1	47	100	6	193.333	-23	-15	-78	-91	-22	-30	-75	-95	62	87	57	88
371	9300	2	50	170	6.5	200	-23	-30	-75	-95	-39	-30	-73	-102	75	75	74	76
372	10258	2.15	45	250	6.5	200	-25	-24	-69	-92	-28	-25	-71	-95	71	79	74	76
373	9400	2	38	180	6.5	170	-42	-33	-62	-86	-41	-33	-66	-90	67	82	61	90
374	9100	2.1	40	190	6	180	-42	-33	-63	-86	-44	-33	-60	-84	54	97	62	90
375	9300	3	40	190	6.5	193.333	-41	-31	-60	-82	-44	-34	-58	-77	62	87	57	93
376	9786	3	37	100	6	170	-46	-35	-59	-77	-47	-38	-61	-76	60	89	57	91
377	10211	3.1	40	100	6	116.667	-46	-40	-39	-76	-53	-45	-58	-80	70	80	55	89
378	10421	3.1	45	100	6	116.667	-46	-45	-58	-77	-50	-47	-53	-80	70	81	61	85
379	10535	2.7	47	100	6	116.667	-49	-47	-53	-78	-49	-46	-56	-72	72	84	60	89
380	10873	2.7	47	100	6	116.667	-52	-48	-57	-70	-58	-49	-60	-71	70	82	55	93
381	10273	3.1	47	100	6	163.333	-58	-50	-60	-69	-67	-51	-63	-74	70	81	55	93
382	10472	3.2	51	100	6	190	-60	-50	-59	-72	-70	-57	-61	-76	70	83	60	92
383	11293	3.1	52	100	6	180	-69	-57	-59	-73	-68	-58	-60	-74	70	84	56	89
384	10121	2.3	20	100	6	173.333	-65	-65	-62	-81	-60	-68	-58	-80	75	80	55	89
385	12676	3.2	40	100	6	266.667	-60	-68	-58	-82	-56	-69	-58	-82	70	85	60	91
386	10700	2.3	48	200	6.5	166.667	-45	-72	-58	-82	-53	-68	-58	-80	73	77	74	76
387	10700	2.6	37	180	6.5	183.333	-51	-67	-59	-77	-48	-63	-59	-76	78	72	72	78
388	10600	2.4	45	180	6.5	116.667	-48	-62	-60	-75	-49	-60	-51	-76	62	96	65	95
389	10598	2.7	63	190	6.5	116.667	-49	-61	-52	-76	-48	-59	-54	-76	78	70	72	77
390	10400	2.7	50	300	6.5	140	-48	-57	-52	-75	-45	-55	-48	-74	68	80	60	88
391	11530	3.1	42	100	6	166.667	-45	-56	-48	-72	-45	-52	-44	-71	72	78	70	80
392	8600	1.5	27	330	7	116.667	-45	-52	-44	-71	-51	-50	-47	-67	74	76	73	77
393	9534	1.5	21	100	7	180	-51	-52	-48	-59	-56	-53	-35	-57	70	80	50	95
394	10256	2	25	100	7	166.667	-56	-52	-35	-56	-52	-55	-35	-55	75	80	62	89
395	13211	3.1	35	100	7	173.333	-55	-56	-34	-55	-53	-57	-34	-52	70	79	64	85
396	12143	3.1	36	100	7	173.333	-55	-57	-34	-50	-49	-58	-35	-48	75	80	64	89
397	10800	2.6	50	250	7	173.333	-49	-60	-33	-45	-45	-59	-36	-46	65	80	63	84
398	10700	2.5	51	300	7	176.667	-46	-59	-39	-48	-60	-73	-41	-49	60	80	60	85
399	10700	2.5	50	280	7	116.667	-55	-71	-39	-47	-50	-70	-36	-47	60	80	65	90
400	10600	2.2	50	250	7	116.667	-53	-75	-40	-50	-48	-73	-43	-52	54	89	60	80
401	11321	3.1	40	100	7	116.667	-49	-73	-44	-53	-45	-69	-48	-56	55	89	60	91
402	12142	3.1	35	100	7	116.667	-44	-69	-49	-57	-55	-63	-45	-72	60	75	57	91
403	12762	3.5	40	100	7	116.667	-55	-66	-45	-69	-61	-63	-55	-72	67	86	57	89
404	13211	3.1	40	100	7	116.667	-65	-62	-58	-72	-60	-63	-56	-77	86	57	89	69
405	13216	2.8	45	100	7	116.667	-59	-63	-56	-76	-59	-66	-58	-75	65	86	50	89
406	12211	3.1	46	100	6	130	-56	-68	-66	-75	-61	-68	-61	-76	55	88	54	89
407	12000	2	50	230	7	130	-61	-67	-63	-75	-65	-65	-63	-76	55	91	53	90
408	10900	1.9	50	100	7	116.667	-67	-68	-65	-75	-62	-69	-60	-79	55	94	54	90
409	9800	1.8	63	200	7	116.667	-61	-68	-62	-78	-56	-70	-62	-80	56	88	56	90
410	10676	1.8	40	100	7	160	-56	-71	-63	-79	-46	-70	-64	-83	60	87	52	89
411	11528	2.1	45	100	7	160	-46	-70	-60	-80	-41	-66	-63	-80	60	89	62	87
412	12111	2.1	45	100	7	173.333	-39	-68	-64	-80	-39	-58	-58	-81	60	84	57	89
413	12123	2.1	47	100	7	173.333	-39	-59	-59	-81	-40	-53	-61	-78	64	82	60	87
414	12401	2.2	40	100	7	173.333	-43	-55	-63	-74	-39	-51	-61	-79	60	80	56	84
415	11432	2.2	47	100	7	173.333	-39	-51	-61	-78	-76	-47	-66	-82	60	82	57	82
416	12078	2.9	50	200	7.5	173.333	-36	-47	-66	-82	-56	-64	-50	-77	65	90	50	90
417	12111	1.5	30	100	7	173.333	-56	-54	-50	-77	-49	-61	-47	-77	60	89	60	87
418	11212	2.1	45	100	7	143.333	-49	-61	-47	-77	-39	-56	-48	-74	70	80	55	89
419	12120	2.1	47	100	7	140	-41	-57	-48	-74	-39	-51	-52	-76	70	82	56	89
420	10423	1.9	50	100	7	136.667	-38	-52	-51	-76	-32	-46	-52	-78	75	76	62	89
421	10211	2.1	50	100	7	136.667	-32	-46	-52	-77	-29	-43	-50	-77	75	74	63	86
422	9857	1.9	50	100	7	173.333	-30	-43	-52	-77	-29	-39	-48	-78	70	84	60	89
423	10082	1.9	55	100	7	173.333	-28	-39	-48	-78	-27	-36	-49	-71	70	82	65	89
424	10700	1.6	52	210	7	173.333	-26	-36	-50	-81	-23	-32	-50	-79	65	82	60	87
425	9900	1.6	53	230	7	173.333	-25	-32	-52	-79	-26	-30	-54	-76	68	80	60	88
426	9800	1.7	54	320	7	173.333	-27	-30	-53	-76	-29	-29	-50	-24	70	80	70	90
427	10125	1.9	70	350	7.5	173.333	-27	-30	-51	-70	-29	-29	-47	-70	70	70	78	78
428	8200	1.4	52	310	7	140	-29	-30	-48	-70	-31	-30	-45	-70	67	82	68	86
429	8400	1	53	310	7	140	-30	-30	-45	-70	-35	-32	-40	-70	68	87	67	88
430	8765	1.7	55	200	7	140	-36	-32	-42	-64	-43	-42	-40	-61	80	75	60	89
431	9601	1.9	45	200	7	143.333	-45	-43	-39	-64	-49	-47	-42	-61	70	85	55	89
432	9324	1.9	50	220	7	146.667	-50	-50	-41	-61	-54	-51	-42	-63	70	85	60	89
433	6047	1.8	50	210	7	143.333	-54	-51	-41	-61	-59	-58	-39	-64	60	89	62	87
434	8259	1.7	55	220	6.5	116.667	-56	-58	-38	-62	-69	-68	-49	-74	70	79	60	81
435	10985	1.9	60	280	7	186.667	-38	-21	-60	-45	-35	-20	-59	-40	70	80	70	80
436	10923	1.7	40	240	7	190	-20	-34	-41	-60	-18	-34	-41	-61	70	70	50	89
437	10211	1.6	50	250	7	180	-18	-34	-41	-63	-15	-30	-40	-61	72	80	60	79
438	10527	1.9	50	240	7	190	-17	-29	-40	-60	-11	-24	-37	-62	72	80	60	87
439	9072	1.5	50	260	7	186.667	-13	-25	-37	-61	-10	-22	-35	-61	70	80	61	84
440	8000	1.6	54	320	7	130	-7	-23	-30	-60	-5	-18	-30	-54	70	80	60	100
441	7000	1.7	47	340	7	146.667	-4	-18	-30	-54	-4	-14	-23	-50	58	88	55	90
442	7000	1.5	40	330	7	156.667	-5	-14	-24	-49	-2	-10	-2	-43	70	80	65	87
443	7466	1	25	240	7	130	-5	-7	-24	-44	2	-3	-26	-45	60	78	50	89
444	7212	1.4	45	250	7	133.333	0	-4	-25	-45	5	-2	-25	-43	70	75	60	85
445	6800	1.5	40	350	7	130	2	-5	-25	-43	6	0	-21	-38	60	87	55	90
446	6720	1.2	50	250	7	116.667	2	5	-37	-20	4	4	-36	-19	60	78	60	81
447	7043	1.5	50	270	7	170	5	4	-18	-33	2	3	-19	-36	65	74	60	83
448	6478	1.5	50	210	7	186.667	3	1	-18	-37	3	-1	-21	-37	60	80	61	84
449	7568	1.5	50	240	7	180	1	-2	-24	-34	2	-3	-28	-37	60	76	62	79
450	7891	1.7	50	210	7	180	-2	-4	-27	-36	-3	-5	-27	-41	72	71	62	81
451	8866	2.1	50	200	7	193.333	-6	-8	-27	-41	-15	-18	-24	-38	72	76	63	81
452	8000	1.7	38	500	7	186.667	-15	-16	-24	-38	-14	-16	-24	-39	65	88	60	90
453	8000	1.7	40	500	7	163.333	-17	-16	-26	-40	-21	-21	-25	-37	60	88	60	90
454	7727	1.7	50	210	7	130	-22	-21	-26	-37	-21	-22	-20	-42	72	74	62	87
455	7455	1.3	50	210	7	116.667	-24	-21	-21	-41	-23	-24	-21	-37	70	74	60	81
456	7040	1.5	50	210	7	116.667	-26	-25	-20	-39	-24	-26	-16	-39	70	81	64	79
457	7959	1.5	50	210	7	130	-27	-28	-16	-40	-23	-29	-18	-35	70	81	60	85
458	7721	1.6	50	200	7	116.667	-24	-29	-19	-33	-20	-31	-18	-35	75	78	63	85
459	8521	1.5	50	210	7	116.667	-18	-31	-20	-34	-19	-30	-25	-34	70	75	62	79
460	8700	2.1	50	300	7	193.333	-19	-29	-26	-30	-12	-28	-25	-38	75	80	65	90
461	8800	1.8	53	250	7	196.667	-12	-29	-26	-38	-10	-26	-22	-42	70	82	68	86
462	9421	2.1	50	210	7	196.667	-8	-27	-23	-42	-7	-21	-22	-43	70	84	70	74
463	9242	2.1	50	210	7	116.667	-10	-22	-22	-43	-10	-16	-18	-41	70	81	71	84
464	8765	2.1	50	210	7	123.333	-12	-17	-17	-40	-6	-3	-18	-36	70	81	64	80
465	9055	2.1	50	210	7	150	-18	-17	-19	-35	-18	-17	-15	-35	71	79	60	87
466	8965	2.1	50	200	7	170	-17	-16	-15	-34	-14	-18	-7	-28	75	79	64	86
467	8892	2.1	50	210	7	153.333	-16	-20	-6	-25	-16	-17	-9	-24	64	86	61	83
468	10559	2.1	30	210	7	150	-16	-17	-9	-24	-28	-20	-13	-28	70	81	60	84
469	10300	2	30	200	7	153.333	-38	-37	-27	-50	-33	-36	-18	-52	60	88	60	92
470	9000	2.3	40	230	7	196.667	-36	-36	-17	-46	-34	-37	-14	-44	50	97	55	93
471	9500	1.7	40	300	7	190	-37	-38	-16	-51	-34	-34	-19	-48	55	90	60	80
472	8700	1.2	34	230	7	200	-34	-36	-13	-43	-47	-51	-7	-37	60	84	60	89
473	9000	1.8	35	210	7	196.667	-47	-51	-7	-37	-39	-51	-8	-29	55	90	55	96
474	8800	1.8	40	200	7	196.667	-40	-50	-8	-30	-32	-49	-9	-26	60	89	55	92
475	9000	1.7	40	200	8	196.667	-30	-48	-9	-26	-19	-46	-7	-22	50	93	55	90
476	9700	2.3	50	300	7	200	-21	-43	-9	-21	-32	-42	-10	-19	55	98	55	93
477	8700	1.8	40	230	7	203.333	-24	-42	-11	-19	-20	-39	-14	-20	58	97	58	90
478	9560	1.8	40	230	8	130	-22	-40	-14	-20	-15	-34	-14	-22	55	95	60	90
479	9000	1.8	42	210	7	123.333	-15	-35	-16	-22	-12	-30	-16	-24	53	95	58	90
480	9750	2.5	50	300	7	130	-12	-30	-24	-16	-11	-26	-23	-24	60	85	70	80
481	9590	2.2	40	300	7	136.667	-9	-26	-24	-25	-18	-20	-20	-33	60	90	60	85
482	9650	2	60	300	7.5	133.333	-18	-20	-20	-33	-13	-16	-26	-38	65	80	60	85
483	9300	1.6	30	230	7	126.667	-13	-16	-27	-38	-12	-16	-24	-42	68	90	62	91
484	8900	1.7	48	190	8	156.667	-12	-17	-25	-43	-14	-16	-26	-45	75	80	60	90
485	8700	1.8	50	200	8	130	-16	-17	29	46	-9	20	-28	-49	70	82	62	80
486	9200	2	42	200	7	130	-9	-21	-30	-50	-4	-23	-30	-53	70	80	60	90
487	9000	2	50	220	7	120	-3	-25	-33	-52	-2	-20	-27	-54	70	80	60	90
488	10274	2.1	50	220	7	203.333	-9	-25	-30	-53	-3	-16	-32	-55	90	71	60	95
489	9767	2.1	50	230	7	130	-4	-15	-32	-48	-3	-11	-31	-48	89	67	60	88
490	9204	2.1	50	240	7	130	-1	-12	-30	-43	-4	-11	-32	-48	70	81	60	89
491	9366	2.1	50	210	7	133.333	-4	-10	-32	-49	-4	-11	-32	-48	76	80	69	80
492	9800	1.7	40	260	7.5	130	-6	-7	-3	-48	-12	-9	-27	-49	65	85	60	90
493	8900	1.7	40	240	7.5	196.667	-14	-9	-28	-47	-8	-11	-30	-52	60	90	62	88
494	8803	1.5	40	230	7	186.667	3	-11	-33	-50	-3	-11	-27	-47	72	76	60	87
495	9621	1.5	50	210	7	203.333	-4	-10	-28	-48	-2	-10	-19	-45	74	76	62	89
496	9762	2	50	210	7	196.667	-2	-9	-20	-47	-4	-8	-19	-40	69	90	70	80
497	9627	2.1	50	230	7	130	-2	-9	-20	-38	-1	-8	-20	-37	60	91	57	92
498	8800	1.5	37	200	7.5	123.333	-2	-12	-30	-52	-2	-12	-28	-52	60	93	60	90
499	8700	1.5	40	200	7.5	133.333	-2	-12	-28	-52	3	-11	-31	-50	70	86	67	89
500	9500	1.8	40	300	7	150	-5	-13	-22	-33	-7	-12	-24	-32	50	95	60	90
501	9670	2.1	50	300	7	130	-7	-12	-24	-32	-11	-9	-24	-38	55	90	60	85
502	9801	2.1	50	300	7	130	-10	-9	-24	-38	-12	-11	-24	-38	50	95	55	90
503	9675	2.1	50	300	7	156.667	-12	-11	-24	-38	-7	-15	-24	-39	60	85	60	90
504	9678	2.1	50	300	7	196.667	-7	-15	-24	-39	-12	-15	-24	-41	60	90	60	85
505	9500	2	50	230	7.5	156.667	-12	-14	-23	-35	-15	-16	-24	-37	50	95	50	95
506	9000	1.7	50	240	7	130	-15	-15	-25	-36	-11	-17	-23	-39	52	98	54	96
507	8600	1.7	45	200	7	116.667	-19	-19	-26	-35	-17	-20	-21	-43	55	95	55	95
508	9463	2.1	50	230	7	130	-19	-21	-23	-44	-17	-22	-26	-44	70	79	60	89
509	9618	2	50	260	7	130	-20	-22	-26	-44	-11	-20	-27	-51	64	81	60	87
510	10117	2.1	50	260	7	116.667	-14	-4	-26	-51	-10	-22	-34	-58	60	90	50	110
511	8600	1.5	50	320	7	116.667	-8	-20	-36	-59	-13	-22	-36	-66	65	85	55	95
512	9000	1.7	50	230	7	116.667	-11	-19	-35	-65	-13	-16	-36	-65	60	89	57	92
513	10911	2	50	230	7	130	-16	-27	-21	-61	-18	-23	-15	-57	70	81	59	89
514	9936	1.7	50	260	7	130	-16	-23	-15	-57	-16	-21	-10	-49	69	81	70	84
515	10013	1.7	50	270	7	193.333	-16	-22	-8	-50	-14	-20	-5	-43	65	85	60	90
516	8200	1	37	210	7	196.667	-19	-21	-4	-43	-11	-20	-5	-26	65	83	63	87
517	9500	1.6	40	210	7	156.667	-12	-21	-6	-34	-3	-18	-8	-29	70	80	65	85
518	9000	1.8	50	200	7	190	-5	-18	-8	-29	7	-15	-9	-29	70	80	60	100
519	8300	1.6	45	230	7	150	7	-16	-10	-8	6	-11	-14	-29	67	83	60	90
520	9091	1.5	50	270	7	130	5	-11	-16	-29	3	-7	-20	-37	60	87	57	90
521	8826	1.5	50		7	116.667	5	7	-21	-38	0	-3	-22	-42	60	87	55	89
522	8246	1.7	50	240	7	130	-2	-3	-23	-42	-1	-2	-26	-47	70	80	69	84
523	8600	1.6	50	300	7	133.333	-1	-2	-28	-47	-6	-1	-27	-49	68	72	60	90
524	9300	1.6	45	240	7	123.333	-7	-1	-27	-50	-10	-3	-28	-50	80	70	65	88
525	8700	1.8	50	230	7	103.333	-8	-4	-30	-49	-9	-6	-30	-50	75	75	62	88
526	9807	1.7	50	240	7	103.333	-11	-5	-29	-50	-13	-8	-29	-51	86	70	65	86
527	8673	1.5	50	240	7	116.667	-15	-7	-29	-50	-12	-10	-26	-53	80	70	62	86
528	9700	1.8	45	320	7	123.333	-16	-10	-26	-53	-18	-13	-25	-52	70	80	63	87
529	9800	1	50	300	7	116.667	-12	-17	-25	-51	-18	-16	-21	-48	67	83	62	88
530	9000	1.7	40	300	7	110	-15	-19	-22	-42	-16	-19	-21	-41	65	85	62	88
531	8761	1.5	50	240	7	170	-18	-19	-20	-41	-14	-20	-19	-41	60	89	60	92
532	8479	1.5	50	200	7	146.667	-15	-19	-18	-41	-20	-22	-23	-43	60	89	62	87
533	10121	1.5	50	200	7	96.6667	-22	-22	-22	-41	-22	-17	-46	-27	65	86	60	87
534	9500	1.7	40	280	7	143.333	-20	-25	-29	-46	-17	-28	-30	-51	65	85	65	85
535	10000	1	37	260	7	130	-16	-26	-32	-48	-22	-33	-43	-56	75	75	65	85
536	10121	1.5	50	200	7	130	-12	-27	-44	-53	-24	-35	-47	-63	70	81	60	89
537	8976	1.5	50	200	7	116.667	-24	-32	-51	-63	-24	-30	-55	-66	70	81	60	81
538	9630	1.5	50	200	7	130	-5	-13	-52	-61	2	-11	-51	-67	72	81	60	89
539	8692	1.6	50	200	7	163.333	3	-11	-52	-67	1	-10	-51	-72	72	81	61	87
540	10000	1.4	30	220	7	130	2	-9	-54	-73	-2	-8	-55	-75	70	80	60	90
541	10000	1.8	45	200	7	150	4	-7	-57	-76	5	-4	-54	-78	70	80	60	90
542	10000	1.9	45	280	7	170	3	-4	-56	-78	7	-7	-52	-77	70	80	60	90
543	10020	1.7	50	200	7	130	0	-1	-54	-75	1	-2	-55	-75	70	80	65	87
544	10211	1.7	50	200	8	116.667	0	-2	-55	-75	5	-2	-55	-71	72	79	63	81
545	9950	1.8	50	200	7	116.667	3	-2	-58	-73	-3	-3	-55	-71	72	81	64	86
546	9184	1.7	50	200	8	116.667	-2	-3	-56	-72	2	-3	-51	-72	70	81	61	87
547	8621	1.3	50	200	7	116.667	2	-3	-54	-70	1	-3	-53	-71	72	76	61	85
548	9000	1.6	50	300	7	173.333	1	-3	-53	-71	6	-2	-55	-71	70	80	60	90
549	8500	1.7	50	230	7	173.333	6	-3	-56	-71	9	0	-59	-73	68	82	60	90
550	9039	1.6	50	200	7	146.667	13	3	-61	-70	19	6	-61	-79	68	81	62	87
551	9000	1.8	50	220	7	116.667	19	6	-67	-75	17	9	-65	-80	66	84	62	88
552	9200	1.8	50	300	7	116.667	16	8	-68	-81	9	8	-64	-84	65	85	63	87
553	9200	1.8	50	310	7	116.667	11	9	-65	-84	8	10	-60	-90	66	84	64	86
554	8700	1.8	50	310	7	116.667	4	8	-60	-90	0	6	-57	-87	66	84	62	88
555	8900	2.2	60	300	7	190	3	6	-57	-87	0	6	-55	-81	60	88	60	90
556	8600	2.1	62	300	7	110	-1	3	-49	-80	-3	4	-50	-77	60	87	60	90
557	9170	2	40	300	7	176.667	-3	4	-50	-77	-4	0	-50	-73	60	85	55	90
558	8900	2	40	300	7	176.667	-6	0	-50	-73	-5	2	-48	-71	60	90	65	85
559	9200	2.3	40	300	7	116.667	-5	-2	-48	-71	2	-4	-53	-67	60	85	65	82
560	9250	1.5	35	200	7	116.667	-2	-6	-55	-68	-9	-7	-54	-69	55	89	60	87
561	8670	1.3	50	300	7	116.667	-7	-7	-54	-60	-12	-8	-49	-70	60	83	57	87
562	10000	1.8	50	300	7	116.667	-9	-7	-50	-69	-11	-8	-48	-70	70	80	60	90
563	10000	1.6	50	200	7	116.667	-14	-9	-48	-69	-23	-21	-43	-68	70	80	60	90
564	9200	1.8	50	320	7	116.667	-24	-24	-45	-63	-28	-27	-38	-65	70	80	60	90
565	9200	1.8	50	310	7	116.667	-25	-26	-38	-64	-22	-28	-36	-64	70	80	60	90
566	8975	1.7	55	230	7	116.667	-27	-31	-32	-63	-29	-29	-36	-60	60	89	62	87
567	8910	1.5	50	200	7	186.667	-29	-30	-34	-59	-31	-31	-27	-59	60	87	62	89
568	8043	1.5	50	200	7	176.667	-29	-31	-27	-57	-34	-33	-23	-53	60	87	57	89
569	8769	1.5	40	200	7	130	-33	-32	-22	-49	-35	-36	-20	-46	60	81	60	84
570	8700	1.7	50	210	7	116.667	-31	-34	-20	-44	-38	-37	-20	-43	65	85	63	87
571	8750	1.7	40	300	7	116.667	-33	-35	-20	-42	-31	-38	-21	-43	60	85	65	82
572	9075	1.6	50	200	7	143.333	-31	-36	-38	-40	-31	-39	-24	-44	60	84	57	87
573	8770	1.6	56	200	7	170	-27	-33	-23	-42	-30	-38	-26	-41	60	87	61	86
574	8700	1.8	50	310	7	176.667	-23	-35	-24	-39	-19	-35	-25	-40	70	80	65	85
575	9300	2	50	320	7	133.333	-20	-36	-25	-40	-17	-34	-36	-41	75	75	65	85
576	10000	1.8	50	320	7	130	-29	-46	-30	-35	-23	-43	-32	-37	75	75	65	85
577	10000	1.5	50	310	7	116.667	-25	-44	-35	-37	-26	-42	-36	-44	75	75	65	85
578	9581	1.5	50	200	7	173.333	-38	43	-37	-44	-26	-40	-37	-49	60	81	57	87
579	9621	1.5	50	250	7	166.667	-21	-40	-38	-49	-24	-38	-39	-52	60	84	59	87
580	8296	1.5	50	270	7	173.333	-23	-33	-40	-52	-22	-35	-39	-53	60	84	61	87
581	8760	1.5	46	270	7	173.333	-21	-34	-39	-53	-22	-32	-40	-54	60	87	57	85
582	8000	1.7	40	300	7	150	-15	-24	-42	-53	-7	-22	-41	-54	75	75	65	85
583	8000	1.7	40	210	7	116.667	-8	-22	-42	-53	-5	-18	-41	-55	75	75	65	85
584	8200	1.7	40	310	7	116.667	-3	-18	-42	-56	4	-15	-44	-58	75	75	65	85
585	8796	1.5	50	270	7	116.667	3	-15	-45	-59	-2	-15	-65	-71	60	87	61	86
586	9213	1.5	50	270	7	116.667	-6	-14	-69	-69	-9	-13	-63	-76	60	87	61	86
587	8796	1.7	50	270	7	100	-12	-13	-70	-76	-10	-13	-64	-79	71	80	70	80
588	8768	1.7	50	300	7	100	-4	-14	-72	-79	-10	-14	-66	-83	70	81	70	84
589	7500	1.6	50	210	7	116.667	-9	-15	-74	-82	-70	-16	-67	-86	75	75	65	85
590	7000	1	50	320	7	130	-13	-18	-72	-86	-11	-17	-69	-94	75	75	65	85
591	7963	1.5	50	230	7	120	-9	-17	-74	-93	-9	-18	-70	-95	75	75	65	85
592	8492	1.5	50	290	7	133.333	-10	-18	-73	-93	-12	-17	-73	-96	70	86	75	80
593	8760	1.5	50	300	7	140	-6	-17	-74	-94	-9	-15	-70	-97	70	87	72	85
594	8710	1.5	50	300	7	126.667	-8	-15	-70	-94	-7	-14	-70	-95	70	83	70	86
595	8762	1.5	50	300	7	116.667	-9	-15	-72	-94	-18	-18	-72	-94	70	82	69	86
596	10000	3	30	330	7	173.333	-18	-18	-71	-94	-8	-20	-66	-96	75	75	66	54
597	10000	3	30	330	7	160	-8	-20	-66	-96	-4	-17	-60	-90	75	75	66	84
598	9746	2.7	40	300	7	123.333	-8	-19	-61	-90	0	-12	-55	-84	70	80	75	82
599	9850	2.7	42	300	7	116.667	-3	-14	-55	-83	3	-5	-53	-79	70	84	71	86
600	8763	1.7	45	300	7	116.667	0	-6	-53	-78	6	1	-55	-70	70	82	70	84
601	8166	1.8	35	270	7	146.667	6	1	-55	-70	6	3	-55	-72	70	80	70	78
602	8500	1.6	35	280	7	130	8	3	-55	-69	3	5	-56	-69	75	75	70	80
603	7000	1.5	45	320	7	116.667	7	9	-56	-67	5	6	-60	-69	75	75	70	80
604	8021	1.5	50	300	7	116.667	6	6	-61	-69	3	8	-64	-70	70	81	69	86
605	8796	1.5	50	300	7	116.667	8	8	-65	-69	-1	4	-66	-74	70	84	70	85
606	9678	1.9	50	300	7	143.333	1	5	-68	-72	-3	2	-70	-81	69	84	70	86
607	9300	1.8	45	310	7	136.667	1	4	-70	-79	0	1	-68	-87	75	75	65	85
608	9000	1.7	45	310	7	120	0	3	-71	-86	-1	1	-65	-91	75	75	65	85
609	8762	2.6	35	300	7	116.667	1	4	-71	-86	-14	-7	-68	-97	70	86	68	87
610	8621	2.1	40	300	7	100	-20	-9	-69	-97	-1	-7	-69	-96	68	86	70	85
611	9000	1.5	30	280	7	120	29	39	-78	-106	23	31	-70	-104	75	75	70	80
612	9000	1.5	40	240	7	130	26	31	-71	-105	14	34	-64	-99	75	75	70	80
613	8763	1.9	40	300	7	116.667	16	35	-64	-99	12	27	-63	-90	74	80	70	83
614	9612	1.5	34	300	7	143.333	13	27	-62	-91	12	19	-62	-83	70	84	71	86
615	9874	2.7	25	300	7	156.667	12	19	-62	-83	12	17	-63	-81	70	83	69	86
616	8200	1.7	20	310	7	116.667	16	20	-63	-82	4	15	-60	-79	75	75	65	85
617	9000	1.7	30	300	7	130	4	15	-60	-79	-6	10	-51	-76	80	70	66	85
618	8763	1.5	20	300	7	170	-4	11	-52	-17	-9	6	-54	-77	70	87	70	84
619	8724	1.5	30	300	7	116.667	-8	6	-85	-77	-8	0	-62	-74	73	84	70	89
620	9611	1.5	35	310	7	123.333	-9	1	-64	-74	-4	-4	-63	-82	72	83	70	86
621	8763	1.5	30	320	7	140	4	-3	-64	-82	1	-7	-67	-85	71	84	70	86
622	9763	1.2	15	300	7	186.667	2	-6	-69	-85	1	-7	-69	-94	70	81	70	85
623	9500	1.7	50	200	7.5	116.667	3	-6	-72	-96	0	-5	-70	-97	75	75	65	85
624	9421	1.5	40	300	7	153.333	3	-5	-71	-96	-5	-5	-72	-97	70	86	69	85
625	9321	1.5	34	310	7	123.333	-3	-6	-75	-97	-5	-4	-71	-99	72	84	68	84
626	8764	1.5	40	300	7	166.667	-4	-3	-77	-99	-10	-5	-81	-102	70	84	69	86
627	9268	1.5	42	300	7	160	-3	-7	-75	-103	-12	-5	-82	-106	71	85	68	85
628	15000	1	1	230	7	106.667	0	3	-76	-119	2	-4	-79	-114	75	75	67	83
629	13000	0.8	6	210	7	136.667	2	3	-78	-119	8	13	-85	-104	75	75	78	75
630	13500	2.2	2	190	6	116.667	8	13	-85	-104	8	17	-86	-99	60	90	71	78
631	13540	1.1	3			120	53	55	-71	-95	50	49	-70	-98	70	80	63	87
632	13540	1.8	4	200	6.5	100	50	57	-70	-98	47	61	-65	-72	70	75	75	70
633	13478	2	5	250	6.5	253.333	47	61	-68	-92	41	56	-63	-87	70	72	60	84
634	14006	2	6	210	8	250	41	56	-63	-87	36	49	-59	-81	87	70	60	94
635	9520	2	5	250	6.5	136.667	26	44	-53	-79	288	40	-55	-77	80	70	70	80
636	9900	1.8	7	220	8	116.667	27	36	-54	-78	25	33	-46	-78	80	70	67	89
637	9976	1.7	8	220	6	140	26	33	-47	-77	25	29	-44	-75	80	70	67	87
638	9500	1.7	7	250	5	163.333	25	29	-44	-75	15	23	-41	-73	75	75	75	75
639	9956	1.9	9	230	6	143.333	10	22	-43	-73	6	16	-46	-70	70	81	65	89
640	9296	1.7	9	240	6	120	9	15	-47	-70	7	11	-54	-69	60	80	69	85
641	10500	1.7	7	210	6	116.667	7	11	-53	-69	7	8	-58	-74	80	70	64	89
642	8963	2	6	210	6	103.333	8	8	-58	-74	1	8	-57	-78	73	75	75	75
643	10893	1.9	5	230	7	233.333	1	8	-56	-76	1	1	-54	-76	70	75	67	89
644	11021	1.9	5	210	9	233.333	-2	1	-54	-75	-5	-3	-48	-77	70	81	65	89
645	10690	1.2	7	300	7	136.667	-6	-5	-42	-75	-7	-5	-41	-74	75	75	75	75
646	9621	1.8	9	210	8	136.667	-7	-5	-42	-74	-3	-6	-44	-68	70	72	69	86
647	9673	1.9	10	250	9	100	-5	-6	-43	-69	-2	-9	-41	-63	70	72	67	86
648	9673	1.9	10	220	8	170	-2	-9	-41	-64	-4	-10	-45	-60	72	71	65	89
649	10681	1.8	10	540	7	190	-4	-10	-45	-60	-4	-13	-48	-61	75	75	75	75
650	10351	1.9	13	220	8	163.333	-5	-13	-49	-61	1	-10	-47	-68	78	75	75	75
651	10577	1.9	13	210	7	116.667	0	-9	-48	-67	9	-4	-52	-71	70	71	70	89
652	10792	1.9	14	240	7	116.667	9	-5	-51	-70	11	3	-53	-74	76	70	65	89
653	10842	1.9	14	200	5	150	1	3	-55	-73	-4	1	-55	-80	75	72	75	75
654	10500	2	20	250	6	93.3333	-5	0	-56	-81	-9	-3	-56	-84	69	73	67	86
655	11024	2	15	210	7	160	-8	-4	-54	-83	0	-8	-65	-87	65	80	70	86
656	11021	2.1	16	210	8	183.333	-2	-9	-65	-86	5	-9	-69	-88	70	73	69	86
657	11272	2	18	210	6	133.333	7	-10	-69	-89	1	-4	-65	-92	75	73	72	75
658	11050	2	15	220	6	106.667	1	-4	-65	-92	-5	-4	-65	-96	72	75	70	78
659	11890	1.9	15	300	6	96.6667	0	0	-66	-88	-4	0	-65	-87	80	70	70	80
660	12000	1.9	15	320	6	193.333	-4	0	-65	-87	-1	0	-68	-84	70	71	68	84
661	11011	1.4	3	250	12	110	1	0	-66	-85	0	-4	-71	-84	75	75	75	75
662	10162	1.9	18	210	6	126.667	2	-1	-69	-84	2	-4	-62	-88	75	75	75	75
663	12602	1.8	17	230	6	123.333	-2	-4	-62	-88	-2	-5	-56	-88	75	75	75	75
664	11062	1.7	20	310	6	236.667	2	-5	-58	-88	-3	-2	-58	-63	75	72	75	75
665	12736	1	18	250	6	226.667	2	-2	-58	-82	4	-5	-63	-88	75	71	75	75
666	12473	1.8	18	250	6	153.333	3	-4	-61	-85	12	0	-60	-94	81	71	67	84
667	12230	1.8	17	220	6	126.667	14	-1	-64	-95	16	0	-75	-99	75	72	75	75
668	10147	2	20	150	6	123.333	14	4	-75	-101	7	7	-77	-96	75	75	75	75
669	10163	2.1	26	150	6	153.333	7	7	-71	-106	3	11	-80	-98	75	75	75	75
670	10100	1.8	27	150	6	220	-13	-7	-73	-103	-2	-10	-72	-95	75	75	75	75
671	9621	1.8	18	250	6	236.667	-7	-8	-73	-106	-4	-12	-77	-96	75	75	73	75
672	9502	1.7	10	230	6	156.667	-4	-13	-77	-107	3	-13	-72	-97	70	71	69	89
673	8976	1.8	7	210	6	96.6667	4	-13	-71	-98	-1	-10	-67	-95	75	75	75	75
674	9000	1.5	5	250	6.5	173.333	-5	-5	-60	-98	-7	-5	-58	-96	75	75	60	85
675	11800	1.7	8	230	6	173.333	4	0	-59	-93	2	2	-59	-84	60	90	75	75
676	11624	1.9	12	150	6	106.667	-1	2	-57	-85	1	3	-57	-79	75	75	75	75
677	11322	2	20	150	6	183.333	0	2	-57	-79	1	2	-50	-77	75	75	75	75
678	11271	1.8	16	210	6	200	1	3	-54	-77	2	3	-45	-78	70	72	69	84
679	9621	1.9	20	200	6	133.333	3	3	-45	-78	-5	-1	-53	-86	60	90	75	75
680	9763	1.9	21	210	6	140	1	-1	-54	-86	-2	-5	-59	-89	70	70	67	89
681	9542	2.1	22	180	6	126.667	-6	-3	-63	-92	1	-3	-62	-92	60	85	75	75
682	10291	2.1	36	150	6	153.333	3	-3	-65	-92	-2	-2	-62	-95	75	75	75	75
683	9500	1.5	35	250	6.5	140	1	-1	-62	-94	1	-1	-56	-94	75	75	70	80
684	9910	2	15	150	6	126.667	1	-1	-51	-94	0	2	-61	-93	75	75	75	75
685	7832	1.5	15	150	6	116.667	-1	2	-50	-94	0	3	-57	-92	75	75	75	75
686	9763	1.8	2	210	6	90	0	3	-56	-91	3	3	-50	-88	70	72	65	89
687	10802	1.9	21	210	7	93.3333	6	4	-49	-90	-1	4	-55	-81	60	90	75	75
688	11000	1.9	15	270	7	136.667	0	6	-52	-81	-7	5	-63	-78	70	80	60	90
689	11000	2	30	300	6	116.667	-7	5	-63	-78	-7	3	-47	-81	70	80	65	75
690	9800	2.4	60	250	6.5	116.667	-7	3	-60	-81	-5	5	-60	-90	75	75	70	80
691	10000	2.5	60	250	6.5	123.333	-5	5	-60	-90	1	11	-77	-93	75	75	60	85
692	10000	2.1	40	250	6.5	150	5	5	-60	-90	4	8	-80	-95	75	75	69	80
693	10121	2	50	210	7	123.333	4	8	-87	-94	5	4	-87	-92	85	65	75	75
694	9762	1.9	40	230	7	150	6	5	-85	-94	7	1	-87	-97	65	85	75	75
695	9545	1.9	45	210	7	203.333	3	1	-86	-98	4	-1	-90	-93	70	86	69	89
696	9876	1.9	43	250	7	253.333	3	-1	-88	-96	10	-2	-98	-96	70	70	69	89
697	9500	1.8	45	250	7	216.667	7	-1	-90	-97	3	-3	-96	-98	70	80	75	73
698	9600	1.7	45	250	7	260	11	1	-97	-95	3	3	-96	-97	75	75	75	75
699	9500	2	45	250	7	196.667	3	3	-95	-97	-4	3	-94	-97	75	75	75	75
700	9000	2.7	50	260	7	210	-5	2	-95	-97	-7	0	-94	-97	70	68	70	70
701	9782	2	39	250	7	210	-8	0	-92	-96	-10	-2	-94	-98	70	72	68	89
702	11000	2.5	57	250	7	186.667	-4	-1	-98	-100	-15	-5	-96	-103	55	82	52	65
703	10100	2.4	60	260	7	150	-10	-4	-92	-99	-11	-14	-93	-99	60	90	62	100
704	10631	2.3	60	360	7	213.333	-6	-15	-92	-96	2	-8	-93	-97	60	90	50	100
705	10932	2	42	150	6	103.333	1	-9	-92	-96	2	-1	-93	-97	75	75	75	75
706	10502	2.1	45	150	6	176.667	2	-1	-93	-96	5	-2	-94	-95	75	75	75	75
707	10500	2.3	50	240	6	166.667	4	1	-93	-95	5	5	-97	-99	75	75	75	75
708	10502	2.3	50	250	6	160	4	1	-103	-98	10	8	-92	-97	75	75	75	75
709	10734	2.1	37	220	7	170	14	7	-94	-97	14	9	-87	-96	62	90	60	92
710	10211	2.1	40	250	7	166.667	14	9	-88	-96	8	10	-82	-95	60	89	56	97
711	11326	2.3	45	270	6	166.667	8	10	-82	-96	10	9	-75	-95	62	89	70	85
712	10732	2.1	40	270	7	176.667	11	10	-76	-45	15	12	-73	-90	75	75	75	75
713	10502	2	52	250	6	230	15	12	-76	-89	16	14	-74	-95	75	75	75	75
714	11050	2	55	240	6	176.667	11	15	-64	-97	21	20	-83	-98	75	75	75	75
715	9195	2.1	49	240	6	180	21	20	-83	-98	9	21	-86	-96	75	75	75	75
716	10562	2.2	60	240	6	196.667	9	22	-86	-98	10	19	-90	-98	75	75	75	75
717	8542	2.3	62	240	6	196.667	10	19	-90	98	11	16	-91	-98	75	75	75	75
718	9763	2.2	45	220	7	140	15	17	-94	-97	22	15	-90	-97	62	89	60	93
719	10276	2.5	45	220	7	136.667	22	16	-92	-97	17	14	-78	-97	67	86	60	98
720	9321	2.8	45	210	7	156.667	21	13	-79	-97	24	14	-73	-96	62	89	60	92
721	9621	2.8	45	230	7	173.333	23	13	-72	-96	23	15	-72	-96	62	89	63	92
722	8923	2.8	45	230	7	113.333	25	15	-70	-96	22	16	-62	-96	64	86	60	91
723	9800	2.5	40	250	6.5	130	12	15	-6	-95	13	14	-50	-90	75	75	70	80
724	9800	2.4	40	250	6.5	136.667	18	17	-51	-90	13	17	-42	-97	75	75	70	80
725	11000	2.6	40	250	6.5	113.333	14	13	-45	-91	9	16	-33	-86	75	75	70	80
726	12000	2.8	40	250	6.5	136.667	9	16	-33	-86	10	14	-27	-72	75	75	70	80
727	9987	2.2	45	230	7	146.667	10	15	-24	-71	8	14	-23	-61	60	90	60	90
728	10635	2.3	51	250	7	176.667	8	16	-20	-61	8	14	-22	-55	60	90	60	90
729	10632	2.3	45	190	6	153.333	12	14	-20	-53	7	12	-21	-48	75	75	75	75
730	10550	2.1	35	230	6	186.667	8	12	-20	-48	4	9	-16	-48	75	75	75	75
731	10500	2.3	40	230	6	166.667	4	9	-16	-48	3	9	-14	-43	75	75	75	75
732	10500	2.3	42	240	6	130	4	14	-16	-48	0	7	-17	-38	75	75	75	75
733	9072	2.2	45	210	6	180	3	8	-15	-39	-2	6	-14	-37	60	89	60	92
734	9862	2.3	40	90	6	193.333	-2	6	-14	-37	0	2	-13	-37	62	89	70	85
735	9632	2.2	40	230	7	196.667	-2	1	-13	-37	2	-3	-12	-37	70	72	68	81
736	9000	2.1	45	230	6	180	2	-4	-10	-36	-3	-7	-12	-38	75	75	75	75
737	8677	2.1	49	240	6	153.333	1	-7	-11	-38	-4	-8	-9	-38	75	75	75	75
738	9000	2.1	50	210	6	126.667	-4	-8	-9	-38	-2	-9	-14	-36	75	75	75	75
739	9000	2.2	45	210	6	130	-5	-10	-14	-38	-7	-11	-22	-41	75	75	75	75
740	9000	2.1	45	230	7	146.667	1	-8	-25	-43	0	-10	-23	-42	70	80	62	89
741	9211	2.1	40	220	7	153.333	2	-11	-23	-42	2	-12	-25	-46	70	68	64	89
742	9472	2.1	40	230	7	130	0	-11	-23	-46	-8	-12	-24	-51	70	74	68	86
743	11560	2.1	50	230	6	163.333	-8	-12	-24	-51	-14	-28	-21	-56	75	75	75	75
744	10632	2.3	55	230	6	166.667	-14	-28	-21	-56	-11	-26	-16	-56	75	75	75	75
745	9163	2.5	45	240	6	146.667	-10	-26	-18	-56	-14	-23	-15	-52	75	75	75	75
746	9500	2.4	40	250	6.5	126.667	-14	-22	-15	-52	-13	-21	-14	-50	75	75	68	80
747	9000	2.2	40	300	6.5	146.667	-15	-21	-13	-48	-11	-19	-16	-45	75	75	70	80
748	9432	2.1	32	230	7	123.333	-10	-19	-22	-46	-9	-17	-20	-45	70	70	65	85
749	9963	2.1	43	210	7	143.333	-9	-17	-21	-45	-5	-16	-24	-44	70	70	68	84
750	11630	2.3	50	230	6	156.667	-5	-16	-24	-44	0	-15	-25	-43	75	75	75	75
751	11632	2.3	50	150	6	116.667	0	-15	-25	-43	-7	-13	-24	-45	75	75	75	75
752	9500	2.2	40	250	6.5	103.333	-7	-13	-24	-26	-8	-11	-26	-45	75	75	75	80
753	11620	2.5	50	240	6	136.667	-7	-13	-24	-26	-7	-11	-20	-54	75	75	75	75
754	11000	2.3	52	230	6	96.6667	-7	-11	-22	-51	-7	-10	-17	-52	75	75	75	75
755	10273	2.4	40	280	6	86.6667	-8	-11	-18	-52	-10	-11	-12	-58	68	72	69	87
756	10643	2.4	48	200	6	90	-8	-12	-12	-50	-6	-12	-12	-45	70	72	69	87
757	9964	230	45	250	7	90	-5	-13	-11	-45	-3	-12	-15	-42	70	72	65	92
758	10727	2.2	40	200	6	116.667	0	-13	-15	-42	-1	-11	-16	-40	65	85	75	75
759	12324	2.3	53	230	7	146.667	2	-12	-19	-39	0	-10	-21	-39	75	75	75	75
760	11630	2.3	50	230	6	133.333	0	-10	-21	-39	-6	-9	-27	-43	75	75	75	75
761	11000	2	40	230	6.5	150	-2	-9	-28	-41	-3	-8	-29	-45	75	75	70	80
762	11632	2.3	55	240	6	166.667	-3	-9	-32	-45	-4	-9	-31	-52	76	75	75	75
763	9800	2	40	250	6.5	96.6667	-2	-10	-32	-52	-12	-11	-30	-57	60	90	73	77
764	10137	2.5	50	230	7	123.333	-7	-13	-27	-62	-6	-11	-23	-63	70	70	68	89
765	10322	2.4	41	210	7	123.333	-1	-12	-20	-61	-8	-24	-17	-58	60	90	70	80
766	11211	2.5	45	270	7	150	-9	-24	-17	-59	1	-23	-11	-55	65	85	60	90
767	9986	2.3	50	230	6	143.333	-1	-23	-11	-56	0	-13	-11	-47	75	75	75	75
768	9632	2.3	50	210	6	93.3333	4	-18	-10	-46	3	-12	-5	-40	75	75	75	75
769	10000	2.3	50	220	6	173.333	4	-12	-4	-41	-1	-7	-5	-34	75	75	75	75
770	9680	2.3	50	210	6	146.667	-1	-7	-5	-34	-4	-3	-3	-32	75	75	75	75
771	9680	2.3	52	270	6	173.333	-3	-3	-2	-31	-2	-4	0	-36	75	75	75	75
772	9726	2.1	25	270	7	116.667	-1	-2	-6	-30	-1	-1	-10	-29	67	82	60	94
773	10211	2.2	40	210	7	156.667	-1	-1	-8	-29	-7	-5	-14	-35	70	86	68	94
774	9621	2.3	40	210	7	193.333	-3	-4	-13	-35	-4	-6	-15	-39	69	73	70	79
775	9621	2.1	40	270	7	106.667	-4	-5	-14	-36	-5	-8	-19	-46	65	72	60	90
776	9632	2.3	50	240	6	156.667	-5	-8	-19	-46	-3	-14	-15	-47	75	75	75	75
777	10320	2.1	50	240	6	180	-2	-9	-15	-46	0	-9	-19	-46	75	75	75	75
778	10300	2.3	55	230	6	156.667	4	-7	-14	-43	-5	-7	-15	-50	75	75	75	75
779	9963	2	45	230	7	153.333	-4	-7	-14	-50	-2	-5	-4	-44	70	72	68	69
780	9786	2.5	40	210	6	166.667	-4	-6	-3	-45	0	-6	-1	-40	60	90	75	75
781	9862	2.1	43	210	6	140	-2	-7	3	-34	1	-8	8	-28	60	90	75	75
782	10782	2.3	47	210	6	226.667	1	-8	8	-28	0	-8	6	-22	75	75	75	75
783	10632	2.3	48	210	6	180	0	-7	5	-22	-2	-8	6	-20	75	75	70	80
784	9650	2.2	58	210	6.5	203.333	0	-7	5	-22	-2	-8	4	-19	75	70	60	80
785	9680	2.3	58	230	6.5	213.333	-2	-8	4	-19	-3	-7	-1	-19	76	80	60	90
786	10628	2.1	58	300	7	253.333	-2	-7	-1	-19	-3	-7	-1	-19	70	80	60	80
787	9862	2.1	43	230	6.5	230	-1	-6	3	-19	-3	-7	-1	-19	70	80	60	80
788	10600	2.1	50	300	7	216.667	0	-5	3	-19	-2	-7	0	-4	75	70	70	80
789	9932	2.1	37	210	6	190	1	-9	-6	-26	7	-9	0	-32	70	80	70	80
790	9976	2.1	41	250	6	213.333	10	-8	-3	-31	10	-5	-3	-33	70	80	75	75
791	9782	2.2	47	210	6	263.333	10	-5	-3	-33	12	-5	-2	-34	75	75	75	75
792	9680	2.3	48	210	6	183.333	12	-5	-2	-34	11	-6	-3	-32	75	75	65	80
793	10620	2.2	50	220	6	160	11	-2	-3	-32	12	-2	-3	-30	75	75	68	76
794	9730	2.3	50	210	6	170	12	-2	-3	-32	12	-5	-3	-33	75	75	75	75

## Sheet: Max-Settlement
North Line			South Line
Mileage	Max Settlement (mm)		Mileage	Max Settlement (mm)
11429.1	-7.455		11430	-9.9
11434.1	-13.04		11435	-10.05
11441.1	7.36		11440	-10.4
11469.5	4.4		11445	-34.65
11480	-4.57		11450	-15.64
11487	-5.33		11460	-10.9
11497	-4.78		11465	3.9
11504	-10.06		11470	-17.2
11509	6.155		11475	-8.9
11513.8	3.305		11480	-20.71
11524	6.05		11486	-4.6
11529	-9.725		11491	-13.52
11540.2	-2.03		11500	-0.35
11545.8	6.96		11512	-19.7
11551	2.7		11531	1.375
11556.9	0.58		11539	-5.6
11563	-1.5		11544	3.85
11589	-1.75		11549	5.095
11594.4	-5.57		11554	3.22
11610	-2.31		11559	-3.63
11615.3	-3.53		11564	-5.83
11621	-5.64		11569	-6.18
11628	-5.84		11574	-4.85
11634.7	-2.58		11580	-2.59
11641.7	-8.03		11585	-2.115
11651	2.78		11590	-1.155
11660	2.27		11595	-1.05
11667	-2.01		11600	-2.1
11684	-9.56		11605	1.4
11689	-9.59		11610	-2.49
11694.2	-12.87		11615	-4.215
11699	-14.28		11619	-6.88
11704	-13.33		11624	-7.75
11709	-12.44		11629	-6.11
11714	-15.74		11634	-3.407
11719	-8.82		11639	-3.755
11724	-8.32		11644	-2.19
11734	-8.61		11649	-3.62
11739	-10.57		11654	-3.345
11744	-5.36		11659	-2.11
11749	-4.14		11664	-2.445
11754	-6.86		11669	-1.3
11759	-5.68		11674	-2.53
11764	-3.61		11679	-1.775
11769	-3.82		11684	-1.715
11774	-4.99		11689	1.91
11779	-12.81		11694	2.42
11784	-13.24		11699	3.57
11789	-7.86		11704	5.77
11793.5	-0.25		11709	6.9
11814	-7.5		11714	5.38
11819	-6.19		11719	3.595
11824	-7.355		11727	-5.205
11829	-8.66		11732	-15.785
11834	-2.33		11737	-13.105
11840	-4.025		11744	-27.085
11846	-6.75		11750	-24.925
11852.5	-28.75		11757	-26.145
11859	-3.575		11761	-16.335
11869	-14.17		11769	2.415
11873	-5.27		11899	-1.66
11884	-1.89		11904	-3.56
11888	3.52		11909	-7
11893	-1.2		11914	-3.82
11901	1.2		11919	-3.21
11909	-1		11924	-3.86
11914	1.3		11929	-3.41
11919	-1		11939	-4.12
11924	1.5		11944	-6.71
11931	-5.2		11949	-6.92
11938	-6.8		11954	-9.91
11945	-12.9		11959	-13.83
11950	-26.6		11964	-20.98
11959	-29.2		11969	-34.25
11971	-67.5		11974	-37.85
11975	-59.2		11979	-37.85
11979	-58.9		11984	-24.1
11984	-57.4		11989	-14.61
11989	-37.5		11994	-13.56
11994	-43.8		11999	-19.08
11999	-33.9		12004	-35.51
12000	-37.415		12009	-40.44
12004	-30.9		12014	-1.06
12009	-43.3		12019	-3.86
12013	-41.5		12028	-4.42
12018	-55.3		12044	-3.73
12022	-53.82		12049	-0.82
12027	-58.13		12054	1.105
12032	-34		12059	1.275
12033.5	-42		12064	0.59
12040	-29.4		12074	-14.045
12049	-32.2		12079	-11.435
12056	-34.1		12083.5	-8.84
12077	-7.2		12088	-10.27
12084	-9.6		12092.5	-10.835
12090	-16.3		12097	-13.17
12095	-16.1		12102	-24.4
12102	-17.7		12106	-65.91
12108	-18.6		12111	-26.06
12113.5	-17.7		12116	-26.71
12120	-25.1		12123	-21.92
12126	-8.9		12132	-62
12132	-10.1		12137	-65
12138	-16.6		12146	-19.15
12147	-17.5		12150	-71.49
12152	-21.2		12154	-64.02
12157	-31.3		12159	-31.2
12163	-31.93		12164	-25.42
12169	-25.3		12169	-19.13
12175	-16		12174	-20.805
12181	-4.5		12179	-27.165
12187	-4.2		12184	-32.29
12198	-8.28		12189	-30.955
12203.5	-8.3		12194	-41.745
12209	-10.5		12199	-44.575
12215	-19.28		12204	-44.78
12220	-24.79		12209	-22.62
12231	-62.005		12214	-18.2
12237	-50.755		12219	-36.5
12242	-44.73		12224	-39.27
12247	-39.63		12229	-41.41
12251	-25.87		12239	-36.32
12262	-14.02		12244	-38.51
12268	-7.7		12249	-77.2
12274	-8.55		12254	-39.52
12280	-5.88		12259	-20.75
12286	-4.55		12264	-11.4
12292	-6.26		12269	-11.2
12303	-7.69		12274	-7.8
12308	-13.64		12279	-5.5
12313	-20.61		12284	7.5
12318	-23.67		12289	7.4
12323	-24.51		12294	-8.1
12329	-16.25		12298	-9.6
12344	-16.64		12302.5	-9.7
12360	-56.4		12307	-6.02
12372	-1.93		12312	-12.66
12375	-2.03		12317	-8.94
12380	-2.16		12322	-8.2
12393	-50.1		12342	-4.51
12399	-29.4		12347	-8.97
12405	-16.3		12362	-34.2
12410	-12.87		12372	-43.87
12417	-2.8		12379	-7.09
12422	-2.1		12384	-8.8
12428	-1.9		12394	-12.3
12433	-2.7		12399	-9.2
12443	-3.2		12404	-10
12448	-4.57		12409	-7.4
12454	-5.31		12414	-8.4
12459	-12.53		12419	-9.3
12464	-20.65		12424	-9.5
12469	-35.1
12474	-37.6
12479	-36.77
12484	-53.48
12489	-61.39
12494	-59.32
12499	-56.55
12504	-64.21
12509	-59.79
12514	-55.8
12519	-60.06
12524	-63.05
12529	-43.63
12534	-39.74
12539	-33.89
12544	-36.73
12549	-34.04
12554	-51.75
12559	-41.02
12564	-44.9
12569	-36.87
12574	-39.33
12579	-30.73
12584	-33.49
